# Supplementary material for: Archean (3.3 Ga) paleosols and paleoenvironments of Western Australia
Source: PLoS One. 2023 Sep 27;18(9):e0291074. doi: 10.1371/journal.pone.0291074 (PMC10530016; doi:10.1371/journal.pone.0291074)
Supplement: S4 Table — (XLSX) [file pone.0291074.s005.xlsx]

## Sheet: Sheet1
Table S4. Metadata for LA-ICP-MS U-(Th-)Pb analyses
Laboratory and Sample Preparation
Laboratory name	Boise State University Isotope Geology Laboratory
Sample type/mineral	Zircon
Sample preparation	Conventional mineral separation, 1 inch resin mount, 0.3 mm polish to finish
Imaging	CL, JEOL T300, 10 nA, 17 mm working distance
Laser ablation system
Make, Model and type	ESI/New Wave Research, UP213
Ablation cell and volume	Standard ablation cell
Laser wavelength (nm)	213 nm
Pulse width (ns)	4 ns
Fluence (J cm-2)	~4 J cm-2
Repetition rate (Hz)	5 Hz
Ablation duration (s)	30 s
Ablation pit depth / ablation rate	30 mm pit depth, measured using an optical microscope, equivalent to 0.1 mm/pulse
Spot diameter (mm)	25 mm
Sampling mode / pattern	Static spot ablation
Cell carrier gas flow (l min-1)	1.15 l min-1 He in the cell, 0.7 l min-1 Ar make-up gas combined using a Y-piece 70 cm from the torch.
ICP-MS Instrument
Make, Model and type	ThermoElectron, X-series II, quadrupole mass spectrometer; enhanced expansion chamber pumping
Sample introduction	Ablation aerosol transported through 190 cm long, 1.5 cm dia. tygon tubing coil
RF power (W)	1400 W
Make-up gas flow (l min-1)	0.74 l min-1 Ar
Detection system	single ion-counting SEM
Masses measured and dwell times per peak (ms)	29,91(5); 31,89,93,139,140,141,146,147,153,157,159,163,165,166,169,172,175,177,181(10); 202,204,208,232,238(40); 206(80); 49,207(200)
Total integration time (s)	~ 0.895 s
‘Sensitivity’ as useful yield	0.01% U ((#ions detected/#atoms sampled)*100; Schaltegger et al. 2015)
IC Dead time (ns)	29 ns
Data Processing
Gas blank	15 s on-peak zero subtracted
Calibration strategy	Mean of ratios; mass discrimination from interspersed zircon standard materials.
Common-Pb correction	No common-Pb correction applied; sweeps with mass 204 signals above background rejected.
Data processing packages	ThermoElectron PlasmaLab TRA software for integrated cps acquisition; in-house Microsoft VBA coded spreadsheet for data normalisation, concentration calibration, uncertainty propagation and age calculation.
Uncertainty level and propagation	Ages quoted at 2s absolute; propagation is by quadratic addition. Systematic errors from reproducibility of primary reference material propagated where appropriate.
Discordance criteria	Discordance is the relative difference between the measured 207Pb/235U and 206Pb/238U dates; discordance outside of uncertainty of 5% is flagged with strikethrough font in Table S2.
Interpreted age transition	The transition from preferred interpretation of 207Pb/206Pb to 206Pb/38U dates is set at 1500 Ma; preferred date is flagged with bold font in Table S2.
Mass discrimination corrections	206Pb/238U fractionation error (from PL): 0.69% [zircon_07Jan20_ChuarApex1]
	206Pb/238U fractionation error (from PL): 0.6% [zircon_07Jan20_ChuarApex2]
	207Pb/206Pb fractionation error (from PL): 0.32% [zircon_07Jan20_ChuarApex1]
	207Pb/206Pb fractionation error (from PL): 0.37% [zircon_07Jan20_ChuarApex2]
	208Pb/232Th fractionation error (from PL): 2.24% [zircon_07Jan20_ChuarApex1]
	208Pb/232Th fractionation error (from PL): 1.89% [zircon_07Jan20_ChuarApex2]
Quality control & validation standards	Plešovice (PL) (Slama et al. 2008); 336.9 Ma
	91500 (Wiedenbeck et al., 1995); 1065.4 Ma
	FC1 (Schoene et al. 2007); 1095.4 Ma
	AUSZ2 (Kennedy et al., 2008); 38.86 Ma
	Seiland (Kosler et al. 2008); 530.6 Ma
Quality control & validation results	zircon_07Jan20_ChuarApex1_clean: Seiland (207Pb/206Pb) = 520.1 ± 148.1 (95% c.i., MSWD = 4.64, n = 10)
	zircon_07Jan20_ChuarApex1_clean: Seiland (206Pb/238U) = 512.9 ± 9.6 (95% c.i., MSWD = 3.61, n = 10)
	zircon_07Jan20_ChuarApex1_clean: PL (207Pb/206Pb) = 340.2 ± 16.8 (95% c.i., MSWD = 1.11, n = 24)
	zircon_07Jan20_ChuarApex1_clean: PL (206Pb/238U) = 336.8 ± 2.1 (95% c.i., MSWD = 0.98, n = 24)
	zircon_07Jan20_ChuarApex1_clean: 91500 (207Pb/206Pb) = 1092.6 ± 29.6 (95% c.i., MSWD = 1.34, n = 10)
	zircon_07Jan20_ChuarApex1_clean: 91500 (206Pb/238U) = 1041.2 ± 10.6 (95% c.i., MSWD = 0.68, n = 10)
	zircon_07Jan20_ChuarApex2: Seiland (207Pb/206Pb) = 508.4 ± 89.1 (95% c.i., MSWD = 1.74, n = 10)
	zircon_07Jan20_ChuarApex2: Seiland (206Pb/238U) = 536.7 ± 10.8 (95% c.i., MSWD = 2.52, n = 10)
	zircon_07Jan20_ChuarApex2: PL (207Pb/206Pb) = 339.6 ± 21.3 (95% c.i., MSWD = 1.82, n = 24)
	zircon_07Jan20_ChuarApex2: PL (206Pb/238U) = 335.9 ± 1.9 (95% c.i., MSWD = 1.28, n = 24)
	zircon_07Jan20_ChuarApex2: 91500 (207Pb/206Pb) = 1037.1 ± 45.2 (95% c.i., MSWD = 2.05, n = 10)
	zircon_07Jan20_ChuarApex2: 91500 (206Pb/238U) = 1053.3 ± 14.7 (95% c.i., MSWD = 1.85, n = 10)
