# Supplementary material for: Archean (3.3 Ga) paleosols and paleoenvironments of Western Australia
Source: PLoS One. 2023 Sep 27;18(9):e0291074. doi: 10.1371/journal.pone.0291074 (PMC10530016; doi:10.1371/journal.pone.0291074)
Supplement: S5 Table — (XLSX) [file pone.0291074.s006.xlsx]

## Sheet: Sheet1
Table S5. U-Pb isotope ratios and trace element concentrations by LA-ICPMS: sample data
				Composition									Corrected isotope ratios													Dates (Ma)																	Concentrations (ppm)
	U	Th	Pb		206Pb	206Pb			208Pb	±2s	207Pb	±2s	206Pb	±2s	error	238U	±2s	207Pb	±2s	208Pb	±2s	±2s-sys	207Pb	±2s	±2s-sys	207Pb	±2s	±2s-sys	206Pb	±2s	±2s-sys	disc.	±2s
Analysis*	ppm	ppm	ppm	Th/U	cps	204Pb	±1s		232Th	(%)	235U	(%)	238U	(%)	corr.	206Pb	(%)	206Pb	(%)	232Th	(Ma)	(Ma)	206Pb	(Ma)	(Ma)	235U	(Ma)	(Ma)	238U	(Ma)	(Ma)	(%)	(%)	P	Ti	Y	Nb	La	Ce	Pr	Nd	Sm	Eu	Gd	Tb	Dy	Ho	Er	Tm
Zircon
R3809_S_126 1/7/2020 11:28:41 PM (Run: 1)	249.614	285.617	29.0399	1.14423	9071.17	1125.08	15.739		0.0211716	4.22758	0.66706	6.30692	0.0872759	4.48268	0.710756	11.4579	4.48268	0.0554331	4.43653	423.456	17.7157	23.2959	429.736	98.8901	100.262	518.923	25.6248	26.2577	539.406	23.1959	24.0121	-3.94718	6.8065	129.701	8.72006	1105.24	8.94623		18.1481	0.139409	2.96214	7.17608	0.139806	30.8249	10.9958	125.841	41.6428	165.08	41.2046
R3809_M_51 1/7/2020 8:11:29 PM (Run: 1)	471.939	390.701	89.6628	0.827863	24544.6	1417.45	29.7796		0.0387368	3.06139	1.5177	3.49198	0.146912	3.17158	0.908247	6.80679	3.17158	0.0749249	1.46116	768.17	23.0754	40.8967	1066.47	29.3773	32.1345	937.548	21.3739	23.3203	883.631	26.1892	28.5586	5.75092	3.52415	246.485	10.151	2367.42	6.44595		20.5006	0.546994	7.03976	16.5746	0.719604	63.5045	24.2693	286.029	86.8623	346.961	89.5132
R3809_S_112 1/7/2020 10:38:02 PM (Run: 1)	142.609	201.692	32.5839	1.41431	8994.47	585.478	18.3461		0.0340236	5.34388	1.66737	4.65335	0.168272	3.61675	0.777235	5.94276	3.61675	0.0718652	2.92794	676.249	35.5401	47.1236	982.112	59.6247	61.0462	996.184	29.5355	31.0388	1002.58	33.5818	35.8741	-0.642319	4.50196	160.533	16.1405	1526.04	8.14388		17.8081	0.122887	4.42132	6.16953	0.17174	29.4745	11.5699	164.754	57.3149	237.098	57.3333
R3809_S_107 1/7/2020 10:25:12 PM (Run: 1)	43.831	130.543	13.9804	2.97834	3073.45	151.057	8.16695		0.0410006	6.77859	1.96499	8.88387	0.182596	3.77829	0.425297	5.47657	3.77829	0.0780489	8.04038	812.172	53.9624	65.3816	1148.11	159.709	160.219	1103.59	59.7818	60.6338	1081.14	37.6069	39.9713	2.03429	6.30672	240.031	44.1588	2021.19	2.74605	0.111265	47.4288	0.723072	12.4541	17.2995	3.40676	55.1638	18.6987	227.674	74.8271	289	72.4893
R3809_S_116 1/7/2020 10:45:10 PM (Run: 1)	128.429	43.096	27.5092	0.335562	8938.06	598.676	8.05753		0.0542623	19.4786	2.14362	5.32097	0.180442	3.23736	0.608415	5.54196	3.23736	0.0861607	4.22282	1068.04	202.638	208.36	1341.8	81.5847	82.5249	1162.99	36.8416	38.2821	1069.39	31.9008	34.5936	8.04876	4.00109	160.885	5.57094	3248.3	2.08566		5.2601	0.0509266	3.05349	9.18383	1.62714	57.2543	25.5153	335.033	119.396	501.554	119.479
R3809_M_34 1/7/2020 7:26:16 PM (Run: 1)	53.6441	95.9561	17.9967	1.78875	4141.63	229.221	3.37421		0.0673985	4.22097	2.1843	7.65804	0.199082	3.57008	0.466187	5.02304	3.57008	0.0795754	6.77496	1318.32	53.8702	78.0806	1186.46	133.823	134.436	1176.05	53.3392	54.3936	1170.39	38.2103	40.9876	0.481379	5.56138	134.824	30.4742	434.274	2.54404		38.3086		2.12628	5.2016	1.0893	12.6252	4.3895	48.6192	15.4899	63.6218	17.9554
R3809_S_105 1/7/2020 10:21:38 PM (Run: 1)	164.828	104.011	40.8533	0.631029	12577.2	675.657	4.32785		0.0466104	5.88572	2.20172	3.82468	0.202473	2.74327	0.717255	4.93893	2.74327	0.0788665	2.66508	920.799	52.9797	67.4238	1168.76	52.778	54.2955	1181.59	26.7056	28.7006	1188.59	29.7768	33.2409	-0.592787	3.39408	139.773	13.3688	649.842	2.51762		22.3106		0.741542	1.11819	0.417151	7.76669	3.82599	55.0996	21.5195	101.733	29.3197
R3809_S_124 1/7/2020 11:25:07 PM (Run: 1)	353.911	191.228	86.0932	0.540328	31136.5	13077.3	197.876		0.0427595	3.95695	2.21419	3.3096	0.204099	2.25702	0.68196	4.89958	2.25702	0.0786814	2.42061	846.294	32.796	44.3685	1164.11	47.9692	50.1694	1185.53	23.1499	25.1641	1197.3	24.6622	27.9294	-0.992597	2.86646	363.149	4.63083	2069.21	9.21651		10.5748		0.983899	2.36062	0.365636	19.964	12.4247	176.935	72.6742	343.771	89.307
R3809_S_132 1/7/2020 11:46:57 PM (Run: 1)	502.921	146.091	114.101	0.290486	42797.4	5454.51	66.6602		0.0453452	6.43799	2.23662	3.15001	0.197483	2.66738	0.846785	5.06372	2.66738	0.0821411	1.6756	896.351	56.4462	64.8136	1248.87	32.8006	35.8677	1192.6	22.1025	24.2165	1161.79	28.3572	31.0933	2.58354	2.98552	241.512	18.2863	524.173	4.24975	11.0875	71.6697	6.19548	43.4394	24.436	6.34756	27.4482	6.92608	63.9166	18.9008	72.1424	18.1575
R3809_S_119 1/7/2020 10:50:32 PM (Run: 1)	290.88	312.33	76.116	1.07374	23753.5	688.032	16.3551		0.0384704	3.69444	2.25381	3.60508	0.204021	2.22627	0.617535	4.90145	2.22627	0.0801201	2.83555	762.985	27.6627	44.577	1199.96	55.8987	57.3168	1197.98	25.3554	27.4673	1196.89	24.3185	28.4813	0.0910585	2.93125	320.758	5.00055	2164.09	8.97936		13.3037	0.172561	1.56374	4.05839	0.340958	23.4766	13.5021	199.36	73.5252	335.955	84.451
R3809_L_29 1/7/2020 7:09:50 PM (Run: 1)	40.7046	24.9126	10.8101	0.612035	3064.59	106.056	2.24629		0.0691931	10.0955	2.26846	8.67405	0.206774	4.85553	0.559777	4.8362	4.85553	0.0795671	7.18769	1352.28	132.053	144.105	1186.3	141.975	142.554	1202.54	61.1279	62.0747	1211.61	53.6321	55.7804	-0.754303	6.79128	178.322	28.2769	569.094	3.52169		9.26586	0.126359	0.912207	4.54863	0.366858	13.3134	5.56421	65.3221	19.7585	79.7279	20.9233
R3809_M_52 1/7/2020 8:13:16 PM (Run: 1)	217.146	207.739	58.2346	0.956681	14837.6	1152.58	37.0328		0.0559005	4.92802	2.27884	3.41336	0.198175	1.9476	0.57058	5.04604	1.9476	0.0833994	2.8032	1099.42	52.7324	71.2772	1278.58	54.6419	56.0814	1205.76	24.0883	26.379	1165.51	20.7657	25.4443	3.33785	2.5875	198.567	3.96177	1335.33	2.33069	0.0854038	14.5788	0.304695	4.96442	7.04374	1.56361	35.5594	12.8806	165.47	51.8229	197.579	45.6306
R3809_S_125 1/7/2020 11:26:54 PM (Run: 1)	95.841	181.688	29.9235	1.89572	8725.17	460.689	7.22769		0.0455214	3.68824	2.29167	4.4252	0.209303	3.27402	0.73986	4.77776	3.27402	0.0794099	2.9771	899.759	32.4574	45.4037	1182.36	58.8401	60.6377	1209.72	31.2823	32.8325	1225.1	36.5292	38.9042	-1.27153	3.99703	244.871	34.2657	1483.25	2.97789		36.2695	0.178748	5.15638	10.0854	2.20065	37.6335	13.2052	151.638	54.0322	229.816	52.913
R3809_S_118 1/7/2020 10:48:44 PM (Run: 1)	264.793	277.051	73.1398	1.04629	21642.2	4443.87	73.2175		0.0438073	4.43914	2.33536	4.77891	0.213442	3.5688	0.746781	4.68511	3.5688	0.0793546	3.17831	866.593	37.6562	54.6329	1180.98	62.8297	64.1018	1223.11	33.9758	35.6144	1247.13	40.467	43.2956	-1.96382	4.35531	309.04	11.5312	1843.63	3.78238		14.8106		0.884396	5.08788	0.164873	27.9096	14.9069	182.406	65.2066	288.81	71.7846
R3809_S_127 1/7/2020 11:30:28 PM (Run: 1)	155.699	158.95	47.1667	1.02088	15072.6	15072.6	169.183		0.0520194	4.24988	2.71639	4.48141	0.230128	2.73324	0.609905	4.34541	2.73324	0.0856096	3.55141	1024.99	42.4748	55.7451	1329.37	68.7332	70.2153	1332.95	33.2595	34.8676	1335.17	32.962	35.9973	-0.166587	3.51593	231.173	11.1229	1547.53	8.37679		15.1466	0.0393485	2.18709	6.61876	0.322263	32.8577	12.8152	150.35	57.9046	239.049	62.4218
R3809_S_117 1/7/2020 10:46:57 PM (Run: 1)	72.3775	92.8044	25.4187	1.28223	7562.52	2795.11	48.5184		0.0510202	5.12291	3.41701	6.21762	0.260995	4.38469	0.705203	3.8315	4.38469	0.0949541	4.40833	1005.78	50.2644	67.9751	1527.18	83.0461	83.9246	1508.31	48.8396	50.2449	1494.93	58.5026	61.2431	0.887489	5.03425	196.908	24.4628	1010.25	1.99207		4.21419	0.0588622	2.97928	6.00918	0.403502	23.2323	9.58956	101.598	36.5876	150.865	35.3503
R3809_S_128 1/7/2020 11:32:15 PM (Run: 1)	89.0408	132.587	34.3082	1.48906	9901.17	756.09	35.1715		0.0631645	3.78752	3.67966	5.2199	0.264565	3.37592	0.646741	3.77979	3.37592	0.100873	3.98127	1237.99	45.482	62.8702	1640.24	73.9017	75.1724	1566.96	41.6759	43.1702	1513.16	45.5304	48.3197	3.434	3.87802	243.714	9.97793	1378.9	4.51577		39.7632	0.198924	3.21359	7.15822	1.72063	34.068	11.1634	138.613	51.1381	206.513	52.9663
R3809_S_102 1/7/2020 10:16:17 PM (Run: 1)	93.3851	28.916	28.6	0.309643	8469	370.87	7.77339		0.0681342	7.81055	3.9116	5.31202	0.256792	4.28407	0.806486	3.8942	4.28407	0.110477	3.14075	1332.25	100.701	117.04	1807.26	57.0897	58.2769	1616.08	42.9557	44.6496	1473.41	56.4278	59.2106	8.82833	4.2502	111.247	5.60706	499.389	1.25217	0.190226	11.8194	0.179711	1.37752	3.06436	0.709264	8.27004	3.68964	51.7481	17.9338	75.3389	19.7266
R3809_S_123 1/7/2020 11:23:20 PM (Run: 1)	284.262	203.973	121.585	0.717553	42471.3	8720.78	189.688		0.0693358	3.55906	5.23224	3.66466	0.34002	2.65618	0.724809	2.941	2.65618	0.111604	2.52477	1354.98	46.6434	66.374	1825.71	45.789	47.723	1857.88	31.2397	33.4732	1886.77	43.4479	47.6737	-1.55476	2.89566	756.472	22.75	3597.11	0.831419		1.68453	0.16596	5.57841	14.0442	0.108937	80.0124	31.7487	362.164	131.855	536.456	122.347
R3809_M_33 1/7/2020 7:24:28 PM (Run: 1)	248.999	66.7391	99.6048	0.26803	32417.2	2938.04	37.9539		0.104433	7.03828	5.17947	3.41074	0.334465	2.88021	0.844452	2.98985	2.88021	0.112314	1.8269	2007.71	134.517	158.91	1837.19	33.0863	35.1134	1849.25	29.0277	31.8162	1859.99	46.5356	51.6431	-0.580665	2.97073	455.547	9.20956	1596.26	1.07276	0.077024	8.51402	0.382328	3.41904	5.54341	0.56368	24.9769	13.0951	166.809	58.7511	253.418	70.6369
R3809_S_121 1/7/2020 11:19:46 PM (Run: 1)	515.806	4311.87	462.171	8.35949	71295.9	7796.21	119.937		0.064032	3.07353	5.02456	2.84214	0.324301	2.28305	0.803284	3.08355	2.28305	0.112369	1.69277	1254.48	37.3845	57.5635	1838.1	30.6536	33.4658	1823.47	24.0685	26.8688	1810.7	36.0409	40.7134	0.700244	2.37159	3670.87	10.3081	4011.29	1.86546	8029.25	5575.59	1637.52	8390.68	2062.36	46.712	1750.96	204.83	873.989	159.745	499.087	97.1393
R3809_S_101 1/7/2020 10:14:30 PM (Run: 1)	408.705	154.459	164.623	0.377922	52353.6	1586.06	19.0153		0.0677995	8.12975	5.3054	2.8965	0.338691	2.61265	0.902002	2.95255	2.61265	0.113609	1.25051	1325.92	104.334	120.031	1857.93	22.5908	25.4096	1869.73	24.7462	27.894	1880.37	42.6111	48.0549	-0.568822	2.63922	574.615	23.683	2394.32	1.4353	1.0558	10.8837	1.16839	12.7742	19.492	2.16887	65.5376	23.6619	279.646	84.8799	333.706	83.7703
R3809_S_106 1/7/2020 10:23:25 PM (Run: 1)	300.52	240.187	126.144	0.799237	38893.4	1891.94	77.3647		0.0659566	3.28082	5.1981	3.87507	0.329337	3.30433	0.852715	3.03641	3.30433	0.114473	2.02425	1291	41.0311	71.0204	1871.6	36.5082	38.3091	1852.3	32.9986	35.4013	1835.17	52.7724	57.0731	0.925293	3.35143	224.049	17.1986	1868.39	2.04978	0.111363	11.5088	0.243575	4.77853	12.4409	1.29656	44.8884	17.5478	210.069	68.2046	291.82	71.8471
R3809_S_131 1/7/2020 11:45:10 PM (Run: 1)	282.209	256.542	124.76	0.909051	38892.3	7812.28	647.981		0.0830036	2.70098	5.44063	3.00656	0.327171	2.57177	0.855388	3.0565	2.57177	0.120607	1.55736	1611.68	41.8409	70.1	1965.22	27.7772	30.7641	1891.28	25.7881	28.4842	1824.66	40.8695	45.0974	3.52263	2.52986	195.812	5.89382	1106.57	2.52271	0.0886316	9.56854	0.0519449	2.42414	6.40275	0.397607	27.3264	10.7071	119.516	43.421	171.748	44.6386
R3809_S_134 1/7/2020 11:50:32 PM (Run: 1)	377.894	252.233	276.241	0.667469	89361.5	9073.63	112.163		0.143006	2.57828	13.9153	3.14099	0.534625	2.84509	0.905794	1.87047	2.84509	0.188774	1.3309	2701.59	65.2001	112.753	2731.51	21.91	25.0797	2743.96	29.7548	32.6163	2760.91	63.8941	69.3422	-0.617725	2.57148	290.504	3.43498	3165.44	19.9969		18.2577	0.175004	4.36474	14.3807	2.56574	72.1183	29.0611	363.689	130.277	532.557	133.767
R3809_S_120 1/7/2020 10:52:18 PM (Run: 1)	129.96	116.71	119.269	0.898049	32520.4	1480.6	22.0492		0.111144	4.61243	23.9897	4.46963	0.643934	3.57453	0.799737	1.55296	3.57453	0.270199	2.68334	2130.16	93.2521	132.714	3307.17	42.0754	43.2655	3267.97	43.5678	45.9604	3204.46	90.2597	96.5447	1.94354	3.0557	117.95	11.5802	1326.5	2.40442	0.413796	19.0258	0.671544	5.7199	7.56683	1.02985	25.1135	10.3507	135.033	46.164	200.83	47.1009
R3809_S_115 1/7/2020 10:43:23 PM (Run: 1)	201.931	129.595	186.088	0.641778	53519.4	2060.5	18.7703		0.129054	5.69578	24.6325	3.01765	0.660064	2.84464	0.942666	1.515	2.84464	0.270659	1.0071	2453.35	131.59	170.012	3309.85	15.7882	18.7316	3293.76	29.4453	32.8943	3267.4	72.9132	80.798	0.800261	2.3847	87.8209	7.58119	599.488	2.98765	2.07403	57.9172	2.95058	33.0107	18.7615	3.65172	22.8382	4.93502	52.3789	17.7068	83.528	23.349
R3809_S_114 1/7/2020 10:41:36 PM (Run: 1)	172.213	124.725	152.053	0.724248	43506.9	3435.93	71.3572		0.112674	4.37181	23.5736	3.28508	0.630357	2.94134	0.895362	1.5864	2.94134	0.271231	1.46297	2157.97	89.4804	130.741	3313.16	22.9291	25.0463	3250.93	31.9987	35.1887	3151	73.3106	80.7517	3.07373	2.44858	161.552	20.6222	1717.85	3.68137	4.77226	62.3326	6.08971	64.3164	43.5177	6.55327	68.3166	18.1791	181.673	56.7277	230.305	55.9466
R3809_M_50 1/7/2020 8:02:16 PM (Run: 1)	183.971	134.87	180.312	0.733104	45930.5	6150.69	165.374		0.184696	3.68703	24.9453	4.06177	0.663788	3.50634	0.863256	1.5065	3.50634	0.272558	2.05024	3425.68	116.182	182.57	3320.8	32.1147	33.6807	3306.08	39.6529	42.3559	3281.85	90.1788	96.9171	0.732835	2.97619	138.447	5.02607	652.674	1.77652		32.4217	0.135579	3.76485	3.57908	1.95978	16.9248	5.54492	58.4009	20.9488	95.7179	26.1757
R3809_M_47 1/7/2020 7:56:55 PM (Run: 1)	151.043	45.3192	135.407	0.300041	36625.4	3106.17	52.6392		0.16975	3.10541	25.1487	3.39403	0.663154	3.02108	0.890114	1.50794	3.02108	0.275043	1.54679	3169.07	91.0854	159.479	3335.01	24.2022	26.2414	3314.01	33.1445	36.34	3279.39	77.6538	85.386	1.04446	2.54363	99.6137	3.24629	231.932	1.50886	2.01374	19.7501	2.61295	15.249	4.08904	0.793838	7.0029	1.83365	18.6799	6.30585	35.8341	10.9681
R3809_L_28 1/7/2020 7:08:02 PM (Run: 1)	156.433	75.3242	147.03	0.481512	41628.9	4995.46	119.168		0.206417	3.28339	25.0324	2.88118	0.658948	2.55808	0.88786	1.51757	2.55808	0.275518	1.32567	3792.91	113.549	190.1	3337.72	20.7381	23.0951	3309.48	28.1312	31.8645	3263.07	65.5015	74.5258	1.40239	2.14934	91.404	7.73889	493.653	1.08348	1.1491	21.6084	1.46628	9.74713	8.91117	2.10647	16.5754	5.13086	51.7187	16.9533	68.4217	20.979
R3809_S_122 1/7/2020 11:21:33 PM (Run: 1)	168.149	361.085	188.531	2.14741	48566.3	1271.25	28.4989		0.121459	2.2235	25.6311	3.05662	0.674493	2.80596	0.917994	1.4826	2.80596	0.275606	1.21223	2316.93	48.6739	92.6432	3338.21	18.963	22.2294	3332.57	29.871	32.8972	3323.19	72.8607	79.2403	0.281339	2.36197	237.391	23.0759	2108.36	2.98207	6.8433	89.3152	7.43265	57.9483	55.9417	14.4528	98.7443	25.9811	228.951	69.7881	285.043	71.323
R3809_L_25 1/7/2020 7:02:41 PM (Run: 1)	473.503	400.539	348.551	0.845906	86397.4	378.706	15.7842		0.127959	7.6956	19.1661	4.15031	0.488865	3.67379	0.885185	2.04556	3.67379	0.284343	1.93089	2433.75	176.455	203.291	3386.94	30.0939	31.7529	3050.21	40.0518	42.6986	2565.76	77.7618	83.1345	15.8825	2.77838	1062.14	133.037	3219.71	3.1344	88.994	748.238	92.2266	615.97	324.323	91.5823	335.583	68.0718	549.664	112.28	355.117	88.1457
R3809_L_26 1/7/2020 7:04:28 PM (Run: 1)	426.796	407.098	365.923	0.953846	88936.3	217.861	13.0353		0.220115	5.65389	20.9444	4.91313	0.495513	3.59952	0.732633	2.01811	3.59952	0.306557	3.34399	4021.1	206.162	261.339	3503.67	51.6725	52.6392	3136.02	47.6137	49.8786	2594.48	76.8826	82.4066	17.2683	2.75465	415.192	46.2986	1846.19	5.73428	28.089	402.637	34.1342	343.277	207.6	49.5909	187.091	29.992	244.91	63.3208	222.306	60.4076
R3809_L_24 1/7/2020 7:00:54 PM (Run: 1)	285.726	97.2709	235.998	0.340434	62375.7	1423.09	20.9118		0.169569	6.03756	22.9494	3.50162	0.601788	2.95158	0.842917	1.66172	2.95158	0.276584	1.88403	3165.94	176.928	218.937	3343.75	29.4593	31.1632	3224.8	34.0703	37.1956	3037.04	71.4843	79.0075	5.82241	2.42978	783.545	47.1945	2856.77	2.75337	89.4946	551.439	100.754	647.203	349.595	86.3965	329.027	74.3795	492.928	99.6487	306.001	72.9328
R3809_M_35 1/7/2020 7:28:03 PM (Run: 1)	375.53	175.359	347.189	0.466965	91860.1	1202.25	61.066		0.213883	5.83638	24.6578	2.06852	0.645821	1.70141	0.822527	1.54842	1.70141	0.276911	1.17642	3917.6	207.852	260.96	3345.59	18.3925	21.0065	3294.76	20.1848	25.1061	3211.86	43.0386	55.5025	2.51626	1.43632	152.194	8.27522	745.426	3.183	3.81112	60.0973	3.3041	22.6004	17.4285	4.95285	24.5641	7.9024	82.9872	24.6599	106.727	33.2935
R3809_L_23 1/7/2020 6:59:07 PM (Run: 1)	292.156	60.0118	261.524	0.20541	76348.1	1578.2	26.4286		0.240627	4.05767	25.3949	2.75157	0.661546	2.2062	0.801797	1.51161	2.2062	0.27841	1.64433	4358.07	159.071	234.603	3354.04	25.6914	27.626	3323.52	26.8805	30.776	3273.16	56.6254	66.9212	1.51545	1.88078	277.701	10.5812	849.999	3.8131	26.148	162.239	28.7889	167.881	87.6078	22.4444	79.2342	18.4555	133.466	29.1159	105.109	28.9209
R3809_M_37 1/7/2020 7:31:37 PM (Run: 1)	159.254	47.0635	129.791	0.295525	34294.3	2708.37	76.5292		0.208533	7.64778	22.6913	4.3016	0.588797	4.04957	0.94141	1.69838	4.04957	0.279507	1.45078	3828.32	266.725	308.323	3360.18	22.6567	24.8204	3213.8	41.8341	44.3997	2984.54	96.7441	102.245	7.13346	3.24393	108.248	10.901	443.322	6.488	1.91478	35.8216	1.32243	10.2751	6.20677	2.12567	17.8555	5.10785	53.9824	13.9409	64.976	18.4706
R3809_M_36 1/7/2020 7:29:50 PM (Run: 1)	95.1559	25.0599	81.6858	0.263356	22623	2646.03	130.582		0.212502	4.61926	24.1794	3.52013	0.627112	3.05488	0.867832	1.59461	3.05488	0.27964	1.749	3894.6	163.631	226.784	3360.93	27.3124	29.1325	3275.65	34.3233	37.4241	3138.16	75.8998	83.3379	4.19756	2.52519	67.3851	6.59004	473.11	1.4486	3.20615	21.1388	3.25413	21.824	20.4224	6.24008	25.5358	5.77488	54.8735	15.8053	64.8793	19.6891
R3809_L_27 1/7/2020 7:06:15 PM (Run: 1)	239.312	128.265	225.671	0.535974	61365.5	9610.45	583.725		0.201273	3.8189	25.2321	3.2038	0.652122	3.0382	0.948313	1.53345	3.0382	0.280623	1.01668	3706.54	129.329	197.474	3366.4	15.87	18.8345	3317.24	31.2907	34.6886	3236.49	77.3075	84.9986	2.43424	2.50561	311.156	23.5805	1193.99	2.2553	17.4512	191.371	28.0668	261.106	158.236	41.4265	142.433	24.682	157.406	36.3763	132.688	35.2804
R3809_L_21 1/7/2020 6:55:32 PM (Run: 1)	119.327	37.2681	115.327	0.312318	33586.7	14138.2	466.201		0.247286	7.37677	27.0015	4.29696	0.693412	4.06056	0.944984	1.44214	4.06056	0.282419	1.40561	4466.28	295.605	344.087	3376.36	21.9246	24.1563	3383.52	42.0724	44.6751	3395.62	107.185	113.291	-0.357717	3.40478	131.242	3.7062	396.899	0.576801		9.49332	0.0917216	1.08747	1.73276	0.586472	7.63947	2.7806	36.3121	12.9825	60.5589	18.4066
R3809_S_108 1/7/2020 10:26:59 PM (Run: 1)	122.297	205.124	111.455	1.67726	27308	369.438	10.7471		0.0945655	11.4415	22.8621	5.68948	0.586919	5.24943	0.922657	1.70381	5.24943	0.282511	2.19399	1826.32	199.795	215.597	3376.87	34.2202	35.6617	3221.09	55.349	57.2526	2976.92	125.157	129.291	7.58035	4.19755	590.353	51.8829	2979.11	2.69458	45.3351	495.34	64.2195	439.413	224.732	61.0852	245.224	59.4866	458.778	104.326	353.858	68.8078
R3809_S_109 1/7/2020 10:28:46 PM (Run: 1)	126.272	119.545	135.796	0.946727	35903.5	4951.47	67.4863		0.13494	3.88029	29.9637	3.83648	0.730353	3.50172	0.912742	1.3692	3.50172	0.297551	1.56734	2558.45	93.2489	145.39	3457.52	24.3004	26.2684	3485.62	37.6969	40.4927	3534.73	95.2791	102.215	-1.40897	2.9453	169.779	10.4183	1555.58	1.63576	0.405807	18.8482	0.653646	5.12148	7.41009	1.63831	29.5566	11.7294	154.801	51.841	230.878	59.9455
R3809_M_46 1/7/2020 7:55:08 PM (Run: 1)	39.9173	20.0246	40.6718	0.501652	10594.4	843.895	17.1072		0.180612	6.4085	29.3904	3.42882	0.715137	2.54855	0.743273	1.39833	2.54855	0.298067	2.29384	3355.88	198.156	241.44	3460.21	35.5572	36.9498	3466.65	33.67	36.8545	3477.8	68.5017	77.9201	-0.321638	2.2032	103.828	5.5284	429.548	0.324022		2.62986	0.0624593	0.71495	1.79327	0.858989	8.77444	3.86302	40.5157	15.147	66.9663	18.3178
R3809_M_43 1/7/2020 7:49:46 PM (Run: 1)	109.669	106.763	119.374	0.973509	28748.7	1897.41	23.3635		0.180194	3.72611	29.0375	4.36654	0.702481	4.07454	0.933128	1.42353	4.07454	0.299795	1.56997	3348.73	114.989	179.231	3469.16	24.3205	26.3132	3454.79	42.8611	45.4059	3430.05	108.38	114.448	0.716019	3.37025	193.987	14.0271	1255.8	1.40341		14.8091	0.129947	3.98425	5.93466	0.769444	33.3231	10.9013	132.172	42.537	172.68	47.6881
R3809_S_103 1/7/2020 10:18:04 PM (Run: 1)	234.103	282.55	255.288	1.20695	63841.5	2069.81	25.1185		0.154494	2.30616	28.8108	3.34274	0.695074	3.08378	0.92253	1.4387	3.08378	0.300623	1.29005	2903.72	62.3766	139.87	3473.44	19.978	22.3274	3447.09	32.8031	35.9793	3401.94	81.5162	89.1095	1.3098	2.54444	189.494	15.8355	2384.95	2.41915	1.31959	38.7656	1.73641	18.5955	23.122	3.60934	62.9606	22.2598	245.768	81.6734	337.609	87.6158
R3809_M_49 1/7/2020 8:00:29 PM (Run: 1)	120.314	88.9719	127.197	0.739499	31094.2	3885.17	62.739		0.186472	4.09325	29.32	3.62865	0.706665	3.16412	0.871983	1.4151	3.16412	0.300918	1.77635	3455.96	130.028	192.471	3474.96	27.5059	29.2793	3464.29	35.6295	38.6495	3445.87	84.4573	92.1493	0.531589	2.64388	240.576	13.0571	1032.49	2.17719		14.9083	0.0468443	1.33045	5.19377	0.384695	20.1597	8.70825	102.94	34.6669	145.883	40.3761
R3809_L_30 1/7/2020 7:11:37 PM (Run: 1)	262.1	159.826	289.16	0.60979	62816.8	461.756	7.6049		0.243214	4.84086	30.4885	2.82112	0.73381	2.66572	0.944915	1.36275	2.66572	0.301336	0.923394	4400.18	191.416	259.005	3477.1	14.2961	17.4795	3502.69	27.7354	31.5625	3547.6	72.7301	81.9956	-1.28211	2.2259	339.216	38.8353	1231.83	2.55388	33.4221	260.355	39.5993	338.676	195.78	66.2972	172.527	30.2526	192.535	41.7721	155.733	35.8092
R3809_L_31 1/7/2020 7:20:49 PM (Run: 1)	212.036	93.2833	220.055	0.439941	59227.4	16583.7	267.499		0.231597	3.80631	29.9515	4.32753	0.718702	3.53071	0.815872	1.3914	3.53071	0.302251	2.50232	4210.43	144.671	221.779	3481.8	38.728	40.0107	3485.22	42.5214	45.1039	3491.18	95.1764	102.252	-0.171006	2.99185	175.894	7.50026	1125.23	2.67015	0.594664	10.7409	0.585911	7.108	6.73832	1.47641	22.2574	8.2116	107.809	41.1904	174.177	45.6665
R3809_M_48 1/7/2020 7:58:42 PM (Run: 1)	402.32	1177.71	380.309	2.92729	84223.4	382.985	22.7072		0.0673618	12.0588	23.9481	8.49117	0.574415	8.1796	0.963307	1.7409	8.1796	0.302374	2.27906	1317.63	153.822	164.028	3482.43	35.271	36.6696	3266.28	82.762	84.0873	2925.92	192.379	195.102	10.4204	6.31206	858.213	230.253	4249.9	5.59337	72.7452	1553.59	123.164	725.428	408.874	95.4769	474.613	108.519	879.203	190.319	623.968	138.884
R3809_M_38 1/7/2020 7:33:24 PM (Run: 1)	70.1828	77.5456	82.2208	1.10491	18624.8	630.377	15.988		0.206775	4.03627	30.3509	3.54697	0.722932	3.16416	0.892075	1.38326	3.16416	0.30449	1.60283	3798.9	139.786	207.725	3493.22	24.7862	26.7406	3498.24	34.8666	37.9689	3507.02	85.5867	93.423	-0.251088	2.64274	125.002	14.58	848.612	0.853646		19.2982	0.127549	2.22914	5.78531	1.46133	22.5386	8.51835	87.4229	30.0224	121.595	32.987
R3809_M_40 1/7/2020 7:36:58 PM (Run: 1)	247.551	216.922	263.194	0.87627	66278.7	3364.92	93.6314		0.191442	3.39471	29.0301	3.52908	0.684889	3.0286	0.858186	1.46009	3.0286	0.307416	1.81162	3540.44	110.25	181.536	3508	27.985	29.7256	3454.54	34.6404	37.7506	3363.09	79.3615	87.257	2.64705	2.49612	153.032	10.7464	2538.13	1.90032	2.30206	31.3206	2.79532	22.3104	26.2717	5.86977	69.1551	25.8738	308.974	94.2023	375.604	95.0899
R3809_M_45 1/7/2020 7:53:20 PM (Run: 1)	263.278	232.755	281.292	0.884067	68903	4055.18	52.5821		0.189002	2.35898	29.2371	4.84668	0.689283	4.41693	0.911331	1.45078	4.41693	0.307635	1.99526	3499.02	75.7917	162.077	3509.1	30.8194	32.4054	3461.51	47.5849	49.8889	3379.88	116.181	121.734	2.35827	3.6148	225.518	22.1139	2709.15	2.52596	11.7351	59.1464	10.1971	69.1834	45.7462	12.2042	97.2517	31.5921	323.109	104.88	401.618	98.4828
R3809_M_44 1/7/2020 7:51:33 PM (Run: 1)	79.0408	81.6007	86.1816	1.03239	20380.7	453.778	5.0705		0.185467	3.27339	29.2123	3.61813	0.687001	3.07761	0.850608	1.4556	3.07761	0.308395	1.90242	3438.83	103.511	174.867	3512.91	29.3773	31.0365	3460.68	35.5219	38.5545	3371.17	80.793	88.5661	2.58645	2.53971	156.293	18.6808	542.318	0.734195	1.1805	40.0658	1.52698	11.8934	9.26432	1.89935	18.9471	5.72178	61.573	19.0621	81.1339	21.1486
R3809_S_99 1/7/2020 10:07:01 PM (Run: 1)	111.108	45.7531	16.6032	0.411791	5006.65	119.231	3.48901		0.0416045	9.66252	1.34882	6.19395	0.122519	3.36587	0.543412	8.162	3.36587	0.0798451	5.19961	823.894	78.0082	86.4504	1193.16	102.605	103.389	867.048	36.1162	37.1707	745.046	23.6824	25.5509	14.0709	4.50243	142.565	43.585	1232.24	1.00146		2.10519	0.325768	6.15357	11.8122	2.51487	42.2068	13.2967	142.918	46.2481	178.178	41.4618
R3809_S_111 1/7/2020 10:36:15 PM (Run: 1)	382.037	1260.86	124.176	3.30037	34752.3	1107.28	25.1041		0.0203283	6.83778	3.37537	3.52764	0.233465	2.05095	0.581395	4.2833	2.05095	0.104857	2.87017	406.758	27.5352	33.3003	1711.83	52.7933	54.1028	1498.7	27.6326	30.0383	1352.63	25.0247	30.0212	9.74597	2.35739	405.805	925.104	3029.4	10.0296	14.8184	294.712	20.7925	158.964	114.748	31.0791	150.053	45.2715	407.166	108.749	434.544	103.228
R3809_S_100 1/7/2020 10:08:48 PM (Run: 1)	29.8728	34.3634	11.3343	1.15032	3052.77	340.053	6.61563		0.0787104	8.67072	4.07265	6.40854	0.25934	3.25297	0.507599	3.85594	3.25297	0.113895	5.52156	1531.4	127.878	144.881	1862.47	99.6936	100.369	1648.84	52.2434	53.6692	1486.46	43.1841	46.8213	9.84808	3.87541	187.685	50.1283	783.384	2.49861	0.732198	31.4395	0.25882	3.18581	3.13834	0.995791	15.6475	6.98854	82.9821	27.2903	117.743	34.2869
R3809_L_22 1/7/2020 6:57:20 PM (Run: 1)	807.983	149.013	447.62	0.184426	131225	4166.74	77.7207		0.128288	3.95283	14.0237	5.64718	0.428627	5.35718	0.948648	2.33303	5.35718	0.237291	1.7864	2439.63	90.8417	135.874	3101.89	28.4724	30.299	2751.31	53.5238	55.4643	2299.53	103.613	107.043	16.4207	4.10197	199.884	2.1003	792.489	6.80102	0.542128	9.36148	0.732814	3.89016	4.84348	3.01171	11.0502	5.34144	69.95	28.3232	134.285	42.2143
R3809_L_32 1/7/2020 7:22:36 PM (Run: 1)	349.996	119.525	206.324	0.341504	56804.9	2262.4	45.2638		0.172781	6.92108	15.2652	3.61269	0.419785	3.10636	0.859845	2.38217	3.10636	0.263739	1.84447	3221.38	206.094	244.611	3269.18	29.0069	30.7516	2831.93	34.4274	37.3903	2259.51	59.2071	64.8349	20.2133	2.30474	349.039	41.1204	1394.61	3.90959	25.9166	149.13	32.0048	218.087	106.214	31.7295	116.52	28.341	220.124	54.4554	180.86	50.4042
R3809_S_104 1/7/2020 10:19:51 PM (Run: 1)	483.172	267.075	329.553	0.552753	93147.5	31877.1	387.064		0.084948	5.27874	18.3138	1.8525	0.502282	1.39336	0.752153	1.99091	1.39336	0.264442	1.22078	1647.94	83.5386	111.127	3273.36	19.1922	21.6969	3006.37	17.8361	22.986	2623.6	30.0316	41.9873	12.732	1.12513	267.189	44.8114	1582.54	9.46518	37.323	361.1	47.6801	428.555	230.325	48.4408	203.44	37.445	248.565	52.1881	179.069	43.5164
R3809_S_110 1/7/2020 10:30:33 PM (Run: 1)	329.023	563.745	270.78	1.71339	74733.2	1555.26	21.6531		0.0584875	8.49313	21.5259	1.9806	0.566649	1.15459	0.58295	1.76476	1.15459	0.275516	1.60925	1148.88	94.8543	108.108	3337.69	25.1746	27.112	3162.58	19.2179	24.1335	2894.05	26.9209	41.5956	8.49092	1.01676	618.828	149.417	5899.87	2.98243	90.1913	261.655	87.2863	569.258	336.112	80.2555	441.386	127.331	999.375	218.777	718.517	153.397
R3809_S_130 1/7/2020 11:35:49 PM (Run: 1)	299.156	161.868	160.863	0.541082	44373.4	3831.87	80.2783		0.109559	11.6511	14.3326	10.8001	0.374491	10.6943	0.990199	2.67029	10.6943	0.277577	1.50841	2101.3	232.529	243.489	3349.35	23.576	26.2701	2771.98	102.51	103.38	2050.5	187.831	189.009	26.0277	7.30742	654.761	19.7195	1838.43	1.09712	13.8502	175.779	19.807	154.309	108.429	31.8776	148.412	34.9388	275.736	68.8663	223.104	56.6486
R3809_M_42 1/7/2020 7:47:59 PM (Run: 1)	422.27	84.1211	293.254	0.199212	83655.7	782.367	21.8021		0.193205	4.04367	19.825	3.52875	0.512198	3.31543	0.939548	1.95237	3.31543	0.280721	1.2083	3570.33	132.34	196.856	3366.94	18.8604	21.405	3082.86	34.1098	37.167	2666	72.3915	78.4341	13.5217	2.53565	225.971	44.1328	619.082	1.71726	4.45581	127.652	5.49419	41.5016	17.2498	5.58773	26.8768	6.11512	61.6776	18.0599	76.1773	22.7639
R3809_M_39 1/7/2020 7:35:11 PM (Run: 1)	338.054	196.839	267.8	0.582271	72104.5	772.011	23.1544		0.148858	4.57966	21.3834	3.71281	0.550419	3.6036	0.970585	1.8168	3.6036	0.281762	0.893895	2804.8	119.936	167.026	3372.72	13.9467	17.2338	3156.14	36.015	38.9492	2826.92	82.4706	88.3471	10.4311	2.8058	437.998	45.3617	2455.34	1.63687	95.9005	258.229	71.1354	446.126	206.347	52.4353	215.456	46.2975	364.886	85.1278	305.408	72.9647
R3809_S_113 1/7/2020 10:39:49 PM (Run: 1)	230.179	354.778	236.264	1.54131	62711.4	383.236	2.7774		0.120275	1.89042	28.4644	3.54962	0.634614	3.32946	0.937977	1.57576	3.32946	0.325306	1.23064	2295.58	41.0225	109.027	3595.11	18.8932	21.3173	3435.23	34.819	37.8125	3167.81	83.3271	89.9985	7.78451	2.59952	324.648	43.9384	2006.14	2.80278	9.27195	93.6195	7.60095	51.1088	33.2584	7.73345	55.9911	18.9871	213.002	67.1249	295.345	71.999
Titanite
R3809_L_20 1/7/2020 6:46:19 PM (Run: 1)	6.55294	4.64671	7.98931	0.709102	1706.88	58.6305	2.02955		0.46744	10.6462	27.6138	8.41284	0.687457	5.92066	0.703764	1.45464	5.92066	0.291326	5.97677	7751.75	685.448	741.308	3424.7	92.8894	93.4379	3405.48	82.4372	83.7998	3372.91	155.49	159.725	0.956451	5.15707	44.6325	170820	742.484	394.745	54.7528	418.967	92.1576	554.614	205.033	79.0624	138.841	21.2377	131.475	24.1277	69.5621	9.56862
R3809_M_41 1/7/2020 7:46:11 PM (Run: 1)	9.79797	1.51383	9.18358	0.154505	2481.21	376.148	13.392		0.616463	19.6309	26.4159	5.69296	0.650461	3.8738	0.680456	1.53737	3.8738	0.294539	4.17174	9706.69	1513.19	1551.6	3441.73	64.7548	65.5326	3362.06	55.6968	57.6666	3230.01	98.4174	104.5	3.92776	3.33199	99.0131	206078	151.904	328.257	33.746	175.015	26.8196	135.856	33.4219	43.9529	29.9644	4.10353	24.3863	4.45143	13.3093	1.56323
* Red font indicates spots on crystals selected for subsequent CA-IDTIMS analysis.
[truncated: 7 more columns]
