# Supplementary material for: Archean (3.3 Ga) paleosols and paleoenvironments of Western Australia
Source: PLoS One. 2023 Sep 27;18(9):e0291074. doi: 10.1371/journal.pone.0291074 (PMC10530016; doi:10.1371/journal.pone.0291074)
Supplement: S6 Table — (XLSX) [file pone.0291074.s007.xlsx]

## Sheet: Sheet1
Table S6. U-Pb isotope ratios and trace element concentrations by LA-ICPMS: standard data
				Composition									Corrected isotope ratios													Dates (Ma)																	Concentrations (ppm)
	U	Th	Pb		206Pb	206Pb			208Pb	±2s	207Pb	±2s	206Pb	±2s	error	238U	±2s	207Pb	±2s	208Pb	±2s	±2s-sys	207Pb	±2s	±2s-sys	207Pb	±2s	±2s-sys	206Pb	±2s	±2s-sys	disc.	±2s
Analysis	ppm	ppm	ppm	Th/U	cps	204Pb	±1s		232Th	(%)	235U	(%)	238U	(%)	corr.	206Pb	(%)	206Pb	(%)	232Th	(Ma)	(Ma)	206Pb	(Ma)	(Ma)	235U	(Ma)	(Ma)	238U	(Ma)	(Ma)	(%)	(%)	P	Ti	Y	Nb	La	Ce	Pr	Nd	Sm	Eu	Gd	Tb	Dy	Ho	Er	Tm
Primary standards
PL_311 1/7/2020 5:57:36 PM (Run: 1)	678.379	72.2583	38.7168	0.106516	13931.6	527.574	15.61		0.0166452	17.8586	0.386009	6.51497	0.0524999	4.40262	0.675769	19.0476	4.40262	0.0533257	4.80227	333.665	59.0986	60.8126	342.679	108.693	109.69	331.45	18.4236	18.9332	329.852	14.1568	14.8538	0.482096	6.98875	245.149	101.131	562.681	5.67824		1.78813	0.0840524	2.64706	3.96605	0.972252	13.9444	6.44432	74.2022	19.534	64.7151	12.5355
PL_312 1/7/2020 5:59:23 PM (Run: 1)	799.664	84.1293	46.884	0.105206	15761.4	1618.17	40.9093		0.0183164	12.4005	0.394249	4.86154	0.0538432	3.54196	0.728566	18.5724	3.54196	0.0531053	3.33004	366.864	45.0826	47.7568	333.268	75.4978	76.931	337.468	13.9583	14.6443	338.074	11.6659	12.5419	-0.179471	5.39626	325.56	116.316	708.085	6.0245		2.28116	0.186056	3.09197	4.59518	1.11672	16.2762	7.86215	83.1075	22.0799	67.6296	16.7847
PL_313 1/7/2020 6:22:55 PM (Run: 1)	708.31	72.9492	41.6305	0.10299	15352.9	1091.65	12.0232		0.0181218	11.2248	0.393587	4.31982	0.0540534	3.201	0.741002	18.5002	3.201	0.05281	2.90077	363.002	40.3825	43.3209	320.621	65.9136	67.554	336.986	12.388	13.151	339.359	10.5819	11.5428	-0.704267	4.85444	267.018	99.1966	583.943	5.9819		2.29714	0.244461	2.45879	5.58734	1.26392	14.9226	6.55108	74.4544	18.4772	59.2333	12.9598
PL_314 1/7/2020 6:24:42 PM (Run: 1)	743.487	78.5009	43.4534	0.105585	15527.2	3985.32	91.3156		0.0181654	9.31758	0.401603	5.31205	0.0536146	3.73011	0.702197	18.6516	3.73011	0.0543265	3.78209	363.866	33.6002	37.0987	384.635	84.9695	86.2194	342.81	15.4548	16.0904	336.675	12.236	13.0632	1.78948	5.68716	287.597	98.3146	616.486	5.91308		1.744	0.10071	3.10416	6.90537	1.54561	16.4417	6.73174	81.9761	21.4426	64.601	14.5459
PL_315 1/7/2020 6:48:13 PM (Run: 1)	764.045	83.8636	46.132	0.109763	17040.4	2044.84	25.1321		0.0167412	10.7027	0.405105	4.42647	0.055603	2.84182	0.642007	17.9847	2.84182	0.0528406	3.39377	335.574	35.6191	38.4949	321.977	77.0958	78.4987	345.344	12.9582	13.7159	348.829	9.64967	10.7438	-1.00928	4.70881	324.222	109.597	629.68	5.73397		2.01088	0.193785	3.31834	8.3479	1.80952	14.2795	7.86599	84.0944	20.1778	68.7912	14.9218
PL_316 1/7/2020 6:50:00 PM (Run: 1)	795.933	84.1156	46.7495	0.105682	16120.6	1220.94	22.9343		0.0174323	9.56479	0.392622	4.93538	0.0540456	3.75589	0.761013	18.5029	3.75589	0.0526881	3.20176	349.309	33.1236	36.444	315.359	72.8214	74.3083	336.283	14.1284	14.7963	339.312	12.4146	13.2385	-0.900687	5.62132	322.293	109.295	643.52	5.15805	0.091503	1.93383	0.180515	3.32915	5.10814	1.35702	19.0995	8.12365	85.3115	20.7657	70.9516	14.9495
PL_317 1/7/2020 7:13:30 PM (Run: 1)	836.416	87.8641	47.7898	0.105048	16502.8	1240.22	11.0352		0.0142401	7.76461	0.390088	4.54257	0.0528113	3.12435	0.687795	18.9354	3.12435	0.0535717	3.29747	285.793	22.0345	25.3469	353.128	74.4943	75.9259	334.434	12.9435	13.6598	331.758	10.1031	11.0546	0.800091	4.88533	338.81	111.986	682.222	5.68687		2.48168	0.159377	3.13081	5.33156	1.11211	17.1397	8.10573	85.7221	22.2694	72.7429	16.3098
PL_318 1/7/2020 7:15:18 PM (Run: 1)	815.482	87.315	48.152	0.107072	16085.4	1955.64	23.5619		0.0171882	9.89257	0.396227	5.16162	0.0543332	2.85833	0.553766	18.405	2.85833	0.0528904	4.29794	344.459	33.7871	37.0015	324.119	97.5984	98.7066	338.908	14.8732	15.5143	341.07	9.4955	10.5547	-0.638093	5.2303	329.706	117.019	682.182	6.2108		2.18651	0.229707	4.17361	6.43604	1.11846	16.9841	7.87462	87.413	23.1241	75.0126	16.0671
PL_319 1/7/2020 7:38:52 PM (Run: 1)	809.155	85.5737	47.1167	0.105757	15523.1	150900	2367.82		0.0166145	11.853	0.388002	4.44534	0.0536584	2.6554	0.597345	18.6364	2.6554	0.0524439	3.56509	333.055	39.1534	41.8135	304.776	81.2387	82.5729	332.909	12.6177	13.3426	336.943	8.71738	9.83023	-1.21177	4.64458	285.063	116.893	688.027	5.92207		2.75134	0.171391	4.43752	5.89222	1.73642	16.1005	7.93704	79.0136	21.3863	67.4547	14.729
PL_320 1/7/2020 7:40:39 PM (Run: 1)	814.53	84.1391	47.3013	0.103298	15822.2	15822.2	231.943		0.016672	11.4107	0.393564	4.14886	0.0534953	2.6309	0.634126	18.6932	2.6309	0.0533578	3.20802	334.198	37.8207	40.5888	344.058	72.5909	74.0602	336.969	11.8973	12.6786	335.945	8.61203	9.73042	0.303978	4.3499	308.495	112.17	663.73	6.32644		2.35868	0.127639	2.57035	5.54286	1.27351	18.5625	8.92371	85.8729	20.2825	72.0922	14.5875
PL_321 1/7/2020 8:04:10 PM (Run: 1)	790.231	81.9346	46.5751	0.103684	15366.1	1164.27	25.0072		0.0168214	8.1507	0.396631	5.41346	0.0543178	3.01958	0.55779	18.4102	3.01958	0.0529594	4.49307	337.169	27.2537	31.0853	327.04	101.978	103.033	339.202	15.6102	16.2177	340.976	10.0285	11.0266	-0.523107	5.49016	296.046	109.498	639.866	5.92401		1.96167	0.142007	1.6341	5.63574	1.30558	16.8677	7.96475	82.4624	21.1003	65.311	15.0188
PL_322 1/7/2020 8:05:57 PM (Run: 1)	790.291	81.1651	45.1467	0.102703	15278.3	15278.3	212.5		0.0160982	8.96454	0.387641	3.77546	0.0526619	2.24983	0.595908	18.9891	2.24983	0.0533866	3.03189	322.788	28.7066	32.0823	345.235	68.5925	70.1412	332.645	10.7091	11.5493	330.843	7.25563	8.5119	0.54164	3.87428	288.408	104.303	630.569	5.70018		2.28092	0.185438	2.64279	4.41149	1.28951	16.5687	7.05159	81.6875	20.7854	69.4835	14.3016
PL_323 1/7/2020 8:29:28 PM (Run: 1)	798.335	84.8883	46.4395	0.106332	14903.6	14903.6	176.4		0.016418	10.3036	0.405347	3.98523	0.0534848	3.05901	0.767588	18.6969	3.05901	0.0549661	2.55431	329.148	33.6395	36.7081	410.822	57.1242	58.9292	345.519	11.6715	12.4929	335.881	10.0116	10.9788	2.78933	4.37935	285.357	115.859	635.048	6.21021		2.61541	0.179514	3.20746	5.52316	1.09773	18.0402	8.36858	80.6488	21.0602	66.2289	14.7018
PL_324 1/7/2020 8:31:15 PM (Run: 1)	813.967	85.6369	46.2229	0.105209	14602.3	870.486	7.47883		0.0149812	11.3694	0.382444	4.53015	0.0524373	2.4074	0.531417	19.0704	2.4074	0.0528964	3.83754	300.556	33.9186	36.4813	324.345	87.1413	88.3715	328.835	12.7251	13.4233	329.468	7.73233	8.90706	-0.192482	4.53454	308.466	108.663	645.461	5.15933		2.34151	0.257948	3.16938	5.21294	1.09284	17.441	7.43021	82.4592	21.0105	69.4013	14.3478
PL_325 1/7/2020 8:54:46 PM (Run: 1)	780.51	79.6062	45.726	0.101992	14369.1	14369.1	227.117		0.0165375	10.5853	0.39747	5.04672	0.0540153	3.10119	0.614497	18.5133	3.10119	0.0533686	3.98145	331.525	34.8067	37.8595	344.532	90.0839	91.2633	339.812	14.5747	15.2196	339.127	10.2451	11.2046	0.201588	5.23563	281.722	111.882	633.862	5.2401		2.38081	0.0806009	4.11879	6.32736	1.43818	14.9401	6.70295	77.9229	19.9922	67.0685	13.5687
PL_326 1/7/2020 8:56:33 PM (Run: 1)	766.27	80.1928	45.0361	0.104653	14865.4	719.33	8.85488		0.0161343	11.0958	0.379787	5.11897	0.0543302	3.80766	0.743834	18.406	3.80766	0.0506987	3.42133	323.506	35.6097	38.4651	227.118	79.0617	80.46	326.881	14.3067	14.9221	341.052	12.6486	13.4457	-4.33516	5.98544	338.519	105.425	610.109	4.88756		2.03752	0.189008	3.56866	5.72273	1.4372	17.2835	7.22741	80.1298	20.4013	64.4481	13.7256
PL_327 1/7/2020 9:20:04 PM (Run: 1)	819.823	84.5046	47.6712	0.103077	15207.5	1364.9	18.2155		0.0168048	10.9025	0.398032	5.55893	0.0535292	3.45772	0.622011	18.6814	3.45772	0.0539295	4.35269	336.839	36.4196	39.4757	368.105	98.0749	99.1478	340.22	16.0702	16.6557	336.153	11.3253	12.1815	1.19556	5.73254	313.173	110.863	635.424	5.78533		2.62019	0.19374	2.4096	5.31368	1.69798	14.4308	7.98234	79.2884	22.0795	67.0304	15.6057
PL_328 1/7/2020 9:21:51 PM (Run: 1)	812.866	79.7031	46.4851	0.0980519	14982.7	1591.26	28.2834		0.0168039	13.1984	0.394053	4.45659	0.052681	2.87962	0.646149	18.9822	2.87962	0.0542499	3.40132	336.82	44.0864	46.6449	381.401	76.4607	77.8255	337.326	12.7911	13.509	330.961	9.28989	10.2869	1.88697	4.62877	268.008	111.764	644.967	6.01541		2.62981	0.155153	2.73493	4.22971	1.78413	16.2224	7.05474	82.5331	20.5325	69.0171	14.3948
PL_329 1/7/2020 9:45:22 PM (Run: 1)	802.138	82.5368	46.1756	0.102896	15007.6	1802.07	28.6682		0.0157353	8.61825	0.399423	5.63627	0.0530496	3.73714	0.663051	18.8503	3.73714	0.0546072	4.21917	315.568	26.9852	30.5728	396.167	94.5989	95.6972	341.23	16.3345	16.9111	333.217	12.1364	12.9219	2.34813	5.87378	278.735	107.016	639.692	5.54237		2.44523	0.245656	2.51426	5.27952	1.45341	17.839	7.90444	78.1106	20.1358	68.7807	15.0007
PL_330 1/7/2020 9:47:09 PM (Run: 1)	819.722	84.9179	47.2513	0.103594	14981.3	800.156	8.29432		0.0170169	11.4195	0.40013	4.92324	0.0529782	3.62436	0.736173	18.8757	3.62436	0.0547775	3.33201	341.055	38.62	41.6247	403.142	74.6166	76.0006	341.742	14.2861	14.9433	332.78	11.7551	12.5622	2.62245	5.32944	287.565	112.098	663.395	5.95243	0.0974709	2.56567	0.158754	3.48695	6.45559	1.20429	15.9351	7.25931	81.5334	21.8513	70.9918	15.8337
PL_331 1/7/2020 10:10:45 PM (Run: 1)	798.075	84.044	46.315	0.105308	14324.7	609.954	7.47538		0.017274	11.9995	0.389347	4.48481	0.0533905	2.84308	0.633935	18.7299	2.84308	0.0528897	3.46849	346.164	41.1844	44.1311	324.069	78.7645	80.1107	333.892	12.7615	13.4628	335.304	9.28928	10.3012	-0.422811	4.74045	315.272	110.345	631.669	6.20393		1.7782	0.202327	2.66937	5.07134	1.05601	15.9035	7.9836	82.3196	19.1697	66.9367	14.7767
PL_332 1/7/2020 10:12:33 PM (Run: 1)	779.708	79.3755	46.1273	0.101802	13931.9	2993.73	35.0292		0.0184348	8.31209	0.399766	3.99798	0.0543837	2.59908	0.650097	18.3879	2.59908	0.0533134	3.03787	369.214	30.4108	34.796	342.161	68.7642	70.2921	341.479	11.5937	12.3899	341.379	8.64187	9.75721	0.0291745	4.23377	260.336	113.663	642.624	5.78234		2.28831	0.0674804	3.95808	6.7493	1.15679	15.0588	7.64678	80.2734	19.0844	62.7554	14.6502
PL_333 1/7/2020 10:32:30 PM (Run: 1)	774.328	76.7342	45.8414	0.0990977	14082.6	1736.12	40.8864		0.0185233	6.9391	0.393561	4.8456	0.0545115	2.80473	0.578821	18.3447	2.80473	0.0523627	3.95137	370.97	25.5072	30.6969	301.24	90.098	91.2843	336.967	13.8952	14.5493	342.16	9.34645	10.3868	-1.54117	5.02251	292.073	107.56	589.633	5.34017		2.52154	0.284843	3.12798	5.26916	0.947814	16.3821	6.76846	71.0635	19.603	62.5516	14.5715
PL_334 1/7/2020 10:34:17 PM (Run: 1)	779.448	77.1949	45.8024	0.0990378	14567.3	523.742	4.45805		0.01719	14.034	0.38816	5.51159	0.054245	3.10368	0.563119	18.4349	3.10368	0.051898	4.55464	344.495	47.9367	50.4978	280.88	104.233	105.268	333.025	15.6487	16.2208	340.531	10.2947	11.2389	-2.25393	5.71338	287.8	106.326	615.827	5.9924		1.79676	0.075005	2.07946	4.75603	1.55831	17.0188	6.62752	79.4018	20.938	65.8112	14.5966
PL_335 1/7/2020 11:12:23 PM (Run: 1)	739.515	84.867	42.859	0.11476	14542.3	4265.82	51.4732		0.0166339	10.1425	0.402775	4.45115	0.0531255	2.68663	0.603581	18.8234	2.68663	0.0549868	3.54891	333.442	33.5418	35.5805	411.719	79.353	81.067	343.659	12.9771	13.6129	333.682	8.73672	9.5681	2.90324	4.46167	400.54	110.742	672.913	6.75528		1.7523	0.224359	2.67067	4.77587	1.46912	19.0059	8.81909	87.5883	22.5499	74.6721	15.9269
PL_336 1/7/2020 11:14:11 PM (Run: 1)	754.308	85.8631	44.6645	0.11383	15340	40505.3	1098.67		0.0169106	12.3611	0.388128	4.86119	0.0544727	3.36376	0.691962	18.3578	3.36376	0.0516768	3.50946	338.941	41.5474	43.2659	271.171	80.452	82.2285	333.001	13.8012	14.3703	341.923	11.2018	11.8928	-2.67911	5.42451	409.154	116.78	716.316	5.60498		2.14278	0.206101	1.72133	5.46551	1.28778	20.7729	8.22042	90.5323	24.9407	76.0215	16.5247
PL_337 1/7/2020 11:37:46 PM (Run: 1)	778.562	88.4569	44.7328	0.113616	15717.5	6915.72	67.9226		0.0178544	6.01774	0.377736	4.95825	0.0526875	3.35824	0.677304	18.9799	3.35824	0.0519972	3.6478	357.693	21.3357	24.9013	285.284	83.4128	85.1183	325.371	13.8032	14.3507	331	10.8352	11.5058	-1.73008	5.45114	412.861	118.983	723.114	6.00105		1.96026	0.141504	3.08107	6.98167	1.68829	22.4326	9.15905	91.5531	24.1411	77.357	16.6047
PL_338 1/7/2020 11:39:34 PM (Run: 1)	718.603	101.984	43.3659	0.14192	15376.6	2991.19	29.3365		0.0163202	9.16407	0.412525	4.484	0.0550395	2.5988	0.579573	18.1688	2.5988	0.0543594	3.6541	327.203	29.7437	31.9848	385.942	82.0772	83.7497	350.692	13.2969	13.939	345.387	8.73971	9.62597	1.51265	4.48948	364.25	99.8616	680.187	5.79787		2.42429	0.25217	3.11322	4.94868	1.60268	20.8284	8.09889	80.8353	23.538	76.4993	15.9237
PL_339 1/8/2020 12:03:13 AM (Run: 1)	789.159	93.6112	46.4516	0.118621	16296	3104.68	46.9504		0.0164168	9.90782	0.392891	4.37671	0.0540652	2.69259	0.615209	18.4962	2.69259	0.0527052	3.45044	329.125	32.3451	34.4747	316.13	78.4654	80.2556	336.479	12.5352	13.1699	339.431	8.90305	9.74681	-0.877307	4.59612	417.983	117.088	770.294	6.3205		2.1284	0.194508	2.95468	7.26516	1.68134	25.1344	8.7803	100.856	26.125	85.3132	19.465
PL_340 1/8/2020 12:05:00 AM (Run: 1)	804.269	97.0077	45.841	0.120616	16114	751.987	15.656		0.0150288	7.78992	0.387259	4.45916	0.0523758	1.80231	0.404182	19.0928	1.80231	0.0536253	4.0787	301.504	23.3126	25.7529	355.319	92.1103	93.6191	332.365	12.6394	13.2564	329.091	5.78239	6.94633	0.985063	4.14791	417.307	120.945	819.389	6.40294		2.89126	0.348511	2.76503	7.80335	1.79862	21.1583	9.43666	100.102	26.028	82.0332	17.9787
PL_341 1/8/2020 12:28:37 AM (Run: 1)	809.847	96.574	47.1675	0.11925	15883.3	1358.91	22.9459		0.0163732	7.13984	0.386247	4.72284	0.0534887	3.05751	0.647388	18.6955	3.05751	0.0523723	3.59956	328.258	23.2478	26.1647	301.709	82.0674	83.7887	331.624	13.3616	13.9445	335.905	10.0073	10.7502	-1.2909	5.07564	465.858	110.747	796.178	6.72098		2.1833	0.0618235	3.17918	7.46184	1.966	23.0385	9.43514	99.7869	26.3766	84.591	18.4608
PL_342 1/8/2020 12:30:25 AM (Run: 1)	742.215	84.6283	43.1316	0.114021	15476.9	3250.14	83.5859		0.017709	8.33623	0.395944	5.7338	0.0532212	3.6997	0.645243	18.7895	3.6997	0.053957	4.38049	354.804	29.3192	32.0624	369.295	98.679	100.081	338.702	16.5135	17.0056	334.268	12.0517	12.6696	1.30928	5.98441	395.767	99.1394	690.876	6.81315		2.17821	0.138125	2.87392	6.85398	1.8372	21.5898	8.97534	88.3839	23.2277	71.4547	15.9136
PL_343 1/8/2020 12:54:02 AM (Run: 1)	771.805	88.5991	44.8148	0.114795	15603.7	1696.21	17.0973		0.0167027	10.1236	0.389465	4.32659	0.0533229	2.84878	0.658436	18.7537	2.84878	0.0529729	3.25636	334.809	33.6155	35.814	327.645	73.8999	75.7887	333.979	12.3139	12.9515	334.89	9.29672	10.0876	-0.272842	4.62787	404.347	111.788	723.869	5.97799		2.29111	0.261515	3.72622	5.78947	1.56173	20.3541	8.55172	88.3759	23.5561	75.4842	16.7865
PL_344 1/8/2020 12:55:50 AM (Run: 1)	781.087	95.4406	45.9754	0.122189	15637.5	5452.62	47.2692		0.0176733	10.0793	0.404414	4.41677	0.0537682	2.69664	0.610544	18.5984	2.69664	0.0545506	3.49801	354.095	35.3796	37.7162	393.817	78.4626	80.2033	344.844	12.9142	13.5564	337.615	8.86995	9.70828	2.0965	4.47868	443.455	116.781	729.895	6.85279		2.34134	0.386152	3.8768	8.50337	1.96146	20.0808	9.46242	94.0951	26.2846	77.8855	17.9331
PL_345 1/8/2020 1:19:29 AM (Run: 1)	794.412	94.0216	47.28	0.118354	15740	15740	155.405		0.0169239	5.10708	0.380151	3.8451	0.0547556	2.57044	0.668497	18.263	2.57044	0.0503531	2.85966	339.206	17.179	21.3229	211.317	66.2718	68.4591	327.149	10.7539	11.4543	343.653	8.60206	9.49308	-5.04457	4.34015	485.098	117.494	765.374	6.46658	0.0538486	2.81359	0.239046	3.95829	4.83408	1.99242	20.8403	9.60565	90.7994	26.8863	81.3507	17.3005
PL_346 1/8/2020 1:21:16 AM (Run: 1)	803.688	95.6154	46.9687	0.118971	15851.9	15851.9	138.077		0.0162622	7.79268	0.39265	4.33912	0.0536589	3.06651	0.706713	18.6362	3.06651	0.0530717	3.06993	326.05	25.2042	27.9813	331.897	69.6157	71.6135	336.304	12.4221	13.0616	336.946	10.0671	10.8103	-0.191042	4.75989	403.453	121.204	766.954	5.31922		2.24656	0.183515	2.78118	8.54392	1.76246	20.263	8.94163	101.321	26.9724	82.5354	19.2499
PL_347 1/8/2020 1:44:55 AM (Run: 1)	800.845	96.1033	47.2093	0.120002	16178	2231.12	25.8834		0.0180072	10.0824	0.39518	4.72613	0.0539224	2.95774	0.625827	18.5452	2.95774	0.0531527	3.6862	360.726	36.0473	38.51	335.3	83.5421	85.2114	338.147	13.5925	14.1846	338.558	9.75525	10.5274	-0.121671	4.95179	463.624	121.92	724.023	6.37331		2.15993	0.261057	3.93378	7.47019	2.10601	18.8263	9.48672	93.6523	25.5861	84.7437	18.2109
PL_348 1/8/2020 1:46:42 AM (Run: 1)	814.692	100.761	47.6707	0.12368	16228.2	999.655	9.18344		0.0169191	10.2403	0.39362	3.77616	0.0535665	2.47583	0.655647	18.6684	2.47583	0.0532946	2.85125	339.111	34.4364	36.7223	341.362	64.5492	66.691	337.01	10.8296	11.56	336.381	8.11464	9.01743	0.186928	4.01064	484.569	131.666	794.736	6.70475		2.22617	0.293498	4.5917	7.03196	1.61615	22.7439	10.2192	96.2236	26.9479	80.0795	18.1338
PL_349 1/8/2020 2:10:19 AM (Run: 1)	824.69	100.482	48.5196	0.121842	16152.2	2446.66	30.5488		0.0168957	12.0062	0.401157	4.04515	0.0538657	3.38573	0.836985	18.5647	3.38573	0.0540133	2.21361	338.645	40.3197	42.3171	371.644	49.8452	52.5597	342.487	11.7596	12.4535	338.211	11.1557	11.8356	1.24849	4.70178	454.148	133.378	843.453	6.10971	0.0793264	2.15125	0.23883	4.34493	6.43962	1.80122	20.6707	9.38467	94.674	26.8886	83.9023	19.1565
PL_350 1/8/2020 2:12:06 AM (Run: 1)	813.934	97.4848	48.2934	0.11977	17052.6	2267.16	22.0633		0.0175992	9.43572	0.407765	4.23224	0.0542681	3.19887	0.755835	18.427	3.19887	0.0544959	2.77111	352.623	32.9839	35.5953	391.577	62.182	64.3633	347.264	12.4474	13.12	340.673	10.6147	11.337	1.89824	4.6592	467.154	127.62	799.484	6.50197		1.90618	0.0930783	3.5274	5.55803	1.91586	20.9346	9.93164	100.577	26.9483	78.0355	17.5086
PL_351 1/8/2020 2:35:44 AM (Run: 1)	806.629	97.7361	47.2932	0.121166	16786.1	1463.25	20.6285		0.0187101	10.836	0.394741	3.91306	0.0535008	1.73559	0.443538	18.6913	1.73559	0.053512	3.5071	374.676	40.2259	42.7043	350.568	79.2675	81.014	337.827	11.2451	11.9529	335.979	5.68185	6.9077	0.547138	3.7132	441.288	120.971	762.847	5.60128		2.21161	0.191906	3.65499	6.38129	2.06287	22.9275	9.37297	101.078	27.9804	82.3717	16.8232
PL_352 1/8/2020 2:37:31 AM (Run: 1)	811.482	98.261	46.4758	0.121088	16779.5	16779.5	188.319		0.0170677	7.57204	0.39309	3.17503	0.0523552	1.57419	0.495804	19.1003	1.57419	0.0544542	2.7573	342.064	25.6833	28.8349	389.904	61.8892	64.0806	336.624	9.09684	9.95347	328.965	5.04863	6.34823	2.27538	3.03704	453.244	127.504	798.489	5.97721		2.44866	0.188072	2.8144	6.71545	2.01924	20.7764	9.01293	107.613	27.252	83.2363	18.1687
PL_353 1/8/2020 3:01:09 AM (Run: 1)	740.633	87.1191	44.2309	0.117628	14478.2	805.894	10.8525		0.0171689	12.7321	0.396122	4.42306	0.0548279	2.70222	0.610938	18.2389	2.70222	0.0523993	3.50164	344.075	43.4373	45.4284	302.833	79.8208	81.5841	338.831	12.7426	13.3743	344.094	9.05438	9.90709	-1.55323	4.66121	408.145	113.942	690.481	5.6632		1.92329	0.205999	2.45212	5.8935	1.40652	22.7658	8.39879	87.2471	22.9325	70.7267	16.786
PL_354 1/8/2020 3:02:57 AM (Run: 1)	745.043	85.4969	43.2907	0.114754	14114.7	5670.43	87.5539		0.0171407	5.45594	0.401202	4.65729	0.0532283	3.6606	0.785993	18.787	3.6606	0.0546663	2.8793	343.515	18.5836	22.8464	398.598	64.5296	66.6271	342.52	13.5402	14.1471	334.311	11.9259	12.5504	2.39653	5.19712	438.493	112.845	668.734	5.69217		2.11023	0.144195	2.2657	4.13568	1.72223	19.4337	7.59162	88.1923	22.2898	72.7856	16.6403
PL_355 1/8/2020 3:26:34 AM (Run: 1)	737.867	85.4168	42.7913	0.115762	13870.5	1256.5	18.1633		0.0140148	13.3021	0.385607	4.97672	0.0535742	3.67282	0.737999	18.6657	3.67282	0.0522021	3.3583	281.302	37.16	38.7531	294.249	76.6704	78.5092	331.155	14.063	14.6164	336.428	12.0395	12.6659	-1.59221	5.64185	370.981	108.164	685.826	6.77906		2.53583	0.167719	2.51554	6.42635	1.63859	17.8007	8.48169	87.3054	22.5337	76.6526	16.6682
PL_356 1/8/2020 3:28:21 AM (Run: 1)	726.029	86.5194	42.694	0.119168	13811.3	3112.59	38.2814		0.0155789	12.4858	0.398365	4.87251	0.0540591	3.16034	0.648607	18.4983	3.16034	0.0534455	3.70858	312.456	38.7125	40.5936	347.786	83.8615	85.5143	340.461	14.0943	14.6724	339.394	10.4485	11.1765	0.313554	5.14283	422.45	113.043	669.42	5.92931		1.80909	0.250652	3.386	4.1197	1.77406	18.1638	8.2983	92.3881	23.593	68.6849	16.4986
PL_357 1/8/2020 3:48:20 AM (Run: 1)	737.304	83.8884	42.8502	0.113777	14167.6	14167.6	276.167		0.0181109	9.28109	0.392008	5.41615	0.0532136	3.566	0.658401	18.7922	3.566	0.0534282	4.07656	362.784	33.37	36.294	347.036	92.1956	93.7014	335.835	15.4872	16.0033	334.221	11.6146	12.2548	0.480536	5.74659	392.661	113.508	654.925	5.88404		2.18926	0.190663	2.04526	4.74422	1.36449	18.7982	8.85671	88.587	24.3337	71.2921	16.8669
PL_358 1/8/2020 3:50:07 AM (Run: 1)	761.119	90.117	44.409	0.118401	14183.4	1416.81	30.9923		0.0168558	10.2255	0.383855	5.9057	0.0535672	3.68876	0.62461	18.6681	3.68876	0.0519716	4.61198	337.852	34.26	36.7543	284.191	105.48	106.828	329.87	16.6333	17.1006	336.385	12.0902	12.714	-1.97497	6.3145	404.148	110.308	697.739	5.40559		2.48533	0.0655247	3.61474	5.14684	1.58745	18.3085	7.72609	88.0591	22.9912	73.6108	16.0245
Secondary standards
91500_301 1/8/2020 3:06:34 AM (Run: 1)	89.0685	37.7783	19.2489	0.424149	6318.46	3648.91	51.4044		0.051864	8.87053	1.84233	4.39482	0.180754	2.51067	0.571278	5.53239	2.51067	0.0739229	3.60708	1022	88.4033	96.598	1039.36	72.8178	74.3345	1060.69	28.9244	30.3764	1071.09	24.7762	27.461	-0.980212	3.61093	56.9886	5.85137	155.503	0.542585		2.82828				0.350757	1.33581	0.89339	13.8929	5.65591	30.5559	9.85498
91500_302 1/8/2020 2:41:09 AM (Run: 1)	93.8067	41.3841	20.7488	0.441164	6568.38	463.296	4.32672		0.0529543	6.92696	1.78492	6.82696	0.18488	2.74985	0.402793	5.40893	2.74985	0.0700209	6.24866	1042.94	70.412	80.6548	928.955	128.295	129.192	1039.97	44.4287	45.3663	1093.58	27.6593	30.1783	-5.1543	5.22056	94.9703	5.98273	173.369	0.587075		2.67943			0.771621	0.309247	3.1406	1.22118	15.392	6.92681	31.8097	9.10887
91500_303 1/7/2020 11:17:48 PM (Run: 1)	95.7045	40.8278	20.5307	0.426603	6619.13	280.554	3.19098		0.0598714	10.1232	1.82137	4.58687	0.17577	3.01486	0.65728	5.68924	3.01486	0.0751538	3.45688	1175.29	115.583	122.661	1072.62	69.4376	71.0172	1053.18	30.0666	31.4557	1043.83	29.0541	31.2697	0.887965	3.95177	76.278	6.86622	174.694	1.01952		2.68298			0.55473	0.389065	3.88188	0.948779	16.9283	7.33521	31.9104	9.73788
91500_304 1/7/2020 11:43:12 PM (Run: 1)	97.29	44.4712	20.9079	0.457099	7109.26	251.684	5.27221		0.0517668	5.2848	1.75992	5.26895	0.178476	3.90727	0.741566	5.60299	3.90727	0.0715174	3.53483	1020.14	52.5743	63.773	972.252	72.0915	73.6601	1030.82	34.1154	35.3163	1058.64	38.1462	39.9037	-2.69931	5.0246	59.7235	5.82347	175.555	0.745628		2.86827		0.259795	0.640707	0.138693	3.5725	1.22055	17.0408	6.38974	31.7625	9.77986
91500_305 1/8/2020 12:08:38 AM (Run: 1)	88.095	38.1177	18.5004	0.432689	6006.26	334.324	7.89305		0.0548323	7.84783	1.79469	5.19557	0.173264	3.1516	0.606593	5.77154	3.1516	0.0751241	4.13055	1078.96	82.4546	90.9854	1071.81	82.9803	84.3058	1043.53	33.8781	35.1039	1030.07	30.0028	32.1031	1.28985	4.30533	50.8298	6.29872	162.132	1.06595		2.47033			0.553796	0.140001	3.28712	1.16245	15.3371	5.63545	31.8076	9.09192
91500_306 1/8/2020 12:34:02 AM (Run: 1)	79.4377	34.4973	17.1339	0.434268	5462.14	776.464	19.4728		0.0553151	11.1746	1.84429	6.40655	0.178293	3.4066	0.531738	5.60876	3.4066	0.0750231	5.42577	1088.21	118.388	124.69	1069.13	109.043	110.055	1061.39	42.1803	43.19	1057.64	33.2292	35.2298	0.35368	5.04806	84.2229	6.03504	157.494	0.95354		2.41257		0.359889	0.75084	0.318359	4.58403	0.67858	14.5833	5.32822	28.839	9.88325
91500_307 1/8/2020 12:59:27 AM (Run: 1)	73.2059	30.8958	15.568	0.42204	5078.49	182.588	2.3312		0.0589805	14.0627	1.72734	6.85834	0.17524	4.4228	0.644879	5.70645	4.4228	0.0714896	5.24172	1158.29	158.308	163.776	971.464	106.915	107.978	1018.76	44.105	45.0276	1040.92	42.5131	44.0497	-2.17497	6.08118	46.3733	6.07758	148.33	0.911586		2.46069			1.051	0.26034	1.7927	0.978042	11.781	5.4368	24.478	9.24243
91500_308 1/8/2020 1:24:53 AM (Run: 1)	65.2856	25.8813	13.5024	0.396432	4424.65	825.946	21.2428		0.0494108	12.6905	1.80621	5.53753	0.174132	2.63684	0.476176	5.74276	2.63684	0.0752292	4.86943	974.809	120.772	125.969	1074.65	97.7807	98.9055	1047.71	36.1905	37.3454	1034.84	25.2095	27.6968	1.22806	4.17495	58.4396	5.53771	131.083	1.01575		2.34594			0.478802	0.19589	2.03719	0.884057	10.9554	5.62504	23.9554	7.31783
91500_309 1/8/2020 1:50:19 AM (Run: 1)	66.6102	26.8972	14.1093	0.4038	4587.97	839.472	19.9469		0.0513606	10.0073	1.92879	6.29043	0.177091	3.86514	0.614448	5.64683	3.86514	0.0789928	4.96288	1012.33	98.8113	105.687	1171.93	98.2372	99.3248	1091.12	42.0636	43.1074	1051.06	37.486	39.2508	3.67133	5.05901	36.3185	5.74801	128.886	0.979524		2.26323			0.55762		2.65989	0.910371	12.177	5.65645	24.1547	7.06806
91500_310 1/8/2020 2:15:43 AM (Run: 1)	77.5828	32.4514	16.5212	0.418281	5562.2	1534.2	35.0894		0.0590379	10.1838	1.75413	5.43111	0.175533	2.85763	0.526158	5.69694	2.85763	0.0724775	4.61855	1159.39	114.747	122.607	999.373	93.8043	95.002	1028.69	35.1234	36.2877	1042.52	27.5072	29.834	-1.34497	4.37311	54.0906	5.7352	155.401	1.07615		2.45198		0.271992	1.33823	0.505387	2.08856	1.18215	16.1139	5.79014	26.2666	7.96656
91500_291 1/7/2020 6:03:01 PM (Run: 1)	96.699	39.1356	20.9241	0.404715	6757.08	408.075	5.68938		0.0567523	7.61147	1.96524	4.99727	0.179162	3.79031	0.758476	5.58153	3.79031	0.0795548	3.25673	1115.72	82.6212	95.0973	1185.99	64.3318	65.6077	1103.68	33.6293	35.1943	1062.4	37.125	39.5685	3.7402	4.46292	62.826	6.62375	168.282	1.16119		2.58904			0.761187	0.496408	2.98382	1.08482	14.0438	5.21396	29.9561	9.55858
91500_292 1/7/2020 6:28:19 PM (Run: 1)	94.2668	38.2803	20.2871	0.406085	6682.97	506.153	15.3805		0.054774	8.67285	1.86056	6.94431	0.179472	5.16006	0.743063	5.57189	5.16006	0.0751874	4.64728	1077.84	91.031	101.911	1073.52	93.3362	94.2476	1067.19	45.8618	46.9739	1064.09	50.6154	52.4298	0.289919	6.39188	53.5205	6.2862	154.54	0.600191		2.57752				0.467305	2.05135	0.938391	16.2178	5.24482	26.7119	8.85247
91500_293 1/7/2020 6:53:37 PM (Run: 1)	96.4058	39.3702	20.263	0.40838	6787.67	2023.16	37.8772		0.0557437	8.20597	1.82405	4.39305	0.17419	1.97137	0.448748	5.74084	1.97137	0.075947	3.92588	1096.42	87.5749	99.333	1093.66	78.6118	79.6826	1054.14	28.8111	30.519	1035.16	18.8527	23.0697	1.80085	3.2252	32.9314	6.72218	158.929	1.03027		2.83658			0.467243	0.303002	1.64478	1.12183	13.8179	5.959	24.3482	8.61368
91500_294 1/7/2020 7:18:55 PM (Run: 1)	94.947	37.252	20.0557	0.392346	6251.53	326.442	4.75502		0.0586754	6.4745	1.85466	5.17624	0.174759	3.39091	0.65509	5.72218	3.39091	0.0769704	3.91092	1152.47	72.5291	87.8224	1120.43	78.0009	79.0688	1065.09	34.1471	35.6099	1038.28	32.518	35.1322	2.51726	4.3691	45.2049	5.85181	152.392	0.921125		2.68297		0.526209	0.490322	0.23569	2.2701	1.29356	13.5901	5.99835	27.8569	9.37516
91500_295 1/7/2020 7:44:16 PM (Run: 1)	98.484	39.3288	20.3636	0.399343	6461.75	817.898	14.6115		0.0470899	6.83359	1.81136	5.05322	0.174828	3.19073	0.631425	5.7199	3.19073	0.0751437	3.91846	930.058	62.1162	74.12	1072.33	78.7136	79.7847	1049.57	33.0588	34.5364	1038.66	30.6087	33.3608	1.03962	4.26856	71.7907	6.08958	148.895	0.88191		2.73725		0.29066		0.312626	3.29296	1.10485	13.986	5.52435	28.2854	8.37485
91500_296 1/7/2020 8:09:34 PM (Run: 1)	93.6718	36.9693	19.532	0.394669	6227.27	605.684	13.9497		0.0518255	7.84937	1.79493	4.51785	0.175043	3.55349	0.786544	5.71287	3.55349	0.0743705	2.78993	1021.26	78.1713	89.995	1051.56	56.2174	57.713	1043.62	29.4604	31.0915	1039.84	34.1244	36.6058	0.3621	4.31311	62.1763	5.86425	154.764	0.832966		2.43014		0.429893		0.276856	2.71337	0.999055	12.7737	4.85278	25.3814	8.15343
91500_297 1/7/2020 8:34:53 PM (Run: 1)	91.9917	36.3296	19.313	0.394922	5711.16	732.932	12.87		0.0492794	9.40551	1.84336	7.65705	0.177112	3.34731	0.437154	5.64614	3.34731	0.075485	6.88664	972.278	89.283	99.0023	1081.43	138.15	138.758	1061.06	50.4045	51.3887	1051.18	32.4672	35.1033	0.931435	5.61343	26.7478	5.46997	157.514	0.701699		2.71531			0.770057	0.00850694	1.46906	1.02739	16.3643	5.54619	24.6552	8.24927
91500_298 1/7/2020 9:00:10 PM (Run: 1)	99.6266	38.7415	20.4509	0.388867	6318.13	687.218	9.61071		0.0503469	9.37669	1.78768	5.6221	0.172732	2.51139	0.4467	5.78932	2.51139	0.0750612	5.03	992.831	90.8452	100.916	1070.13	101.075	101.906	1040.98	36.6079	37.9171	1027.15	23.8455	27.1739	1.32901	4.15785	54.2715	5.78964	159.438	0.993406		3.05768			0.447753	0.298652	2.96429	1.11944	15.7302	5.81685	28.6069	8.63606
91500_299 1/7/2020 9:25:28 PM (Run: 1)	102.23	39.8891	20.9735	0.390188	6205.03	242.943	4.59149		0.0482749	7.95916	1.79983	6.81507	0.173269	4.24838	0.62338	5.77137	4.24838	0.0753371	5.32883	952.92	74.0843	85.4077	1077.53	106.96	107.741	1045.4	44.4836	45.5673	1030.1	40.445	42.4928	1.46343	5.70515	39.8249	6.61235	160.031	0.819154		2.94921			0.73055	0.284081	2.07229	1.11553	15.9053	5.75899	26.1382	8.92652
91500_300 1/7/2020 9:50:46 PM (Run: 1)	105.217	41.9826	22.1116	0.399008	6903.31	490.666	8.36374		0.0462717	9.03027	1.83844	6.9553	0.178355	2.82302	0.405881	5.6068	2.82302	0.074759	6.35663	914.258	80.7206	90.5729	1062.01	127.889	128.545	1059.3	45.742	46.8075	1057.98	27.5449	30.5976	0.124918	5.03598	40.0049	5.44243	159.933	1.0821		3.02449		0.422878	0.397191	0.425707	2.41755	1.22058	14.5571	5.53514	28.5871	8.1581
Seiland_271 1/7/2020 6:01:12 PM (Run: 1)	59.0435	55.5066	6.80179	0.940097	2034	104.412	1.63577		0.0263559	9.59455	0.69831	11.3033	0.0853579	2.95584	0.261503	11.7154	2.95584	0.0593339	10.91	525.81	49.7986	54.6478	579.339	237.035	237.457	537.781	47.1917	47.6291	528.025	14.9855	16.5768	1.8142	9.05546	21.4025	2.22036	353.41	1.94907		4.01345			0.619371	0.741502	3.68355	2.69542	38.4812	12.8604	65.4786	17.3427
Seiland_272 1/7/2020 6:26:31 PM (Run: 1)	56.4462	55.2145	6.50186	0.978179	1944.46	75.8093	1.03909		0.0264811	8.50792	0.650813	12.9104	0.0845635	3.88989	0.3013	11.8254	3.88989	0.0558177	12.3104	528.276	44.363	49.8567	445.093	273.671	274.054	508.979	51.6805	52.0462	523.304	19.5517	20.7696	-2.81457	11.1238	14.2359	1.81361	329.366	2.03609		3.73413			0.849263	0.942781	5.48927	2.47112	33.9233	12.1461	60.0108	17.6753
Seiland_273 1/7/2020 6:51:49 PM (Run: 1)	57.033	55.1552	6.53767	0.967076	1960.04	97.8962	2.87228		0.0228602	10.1974	0.684134	8.35607	0.0875604	3.96953	0.475047	11.4207	3.96953	0.0566673	7.35301	456.851	46.0642	50.1527	478.61	162.517	163.151	529.27	34.4664	35.0432	541.093	20.6021	21.8297	-2.23379	7.71199	10.5609	2.00802	344.787	2.30961		3.6603				0.924311	5.44243	2.05402	35.0668	12.6273	56.6681	16.5426
Seiland_274 1/7/2020 7:17:06 PM (Run: 1)	55.8515	53.4724	6.42624	0.957404	1845.8	327.985	8.35072		0.0231878	10.4756	0.702417	10.5531	0.087765	4.95265	0.469309	11.3941	4.95265	0.058046	9.31873	463.324	47.9837	52.0776	531.481	204.109	204.604	540.233	44.2118	44.6749	542.306	25.7598	26.7509	-0.383602	9.49875	30.438	2.21442	320.1	2.07393		3.30289			0.850259	0.8725	3.41579	2.26202	32.616	11.8622	56.9378	16.0335
Seiland_275 1/7/2020 7:42:28 PM (Run: 1)	56.9828	53.4876	6.45048	0.938662	1848.98	62.581	1.17485		0.0255181	13.739	0.55961	14.0795	0.0851889	3.89521	0.276658	11.7386	3.89521	0.0476433	13.53	509.304	69.0993	72.6285	81.5596	321.16	321.529	451.273	51.2965	51.5976	527.02	19.7118	20.9181	-16.7854	13.9752		2.27589	323.558	1.70783		3.56193		0.418027	0.721466	0.703498	5.1812	2.43143	32.5674	13.2851	55.3314	16.0404
Seiland_276 1/7/2020 8:07:46 PM (Run: 1)	58.1839	56.072	6.48434	0.963702	1759.89	2323.06	62.267		0.0241094	11.7026	0.605133	8.64066	0.0838224	3.11002	0.359928	11.93	3.11002	0.0523588	8.06156	481.522	55.6848	59.6179	301.126	183.817	184.409	480.486	33.0763	33.587	518.898	15.5054	16.9629	-7.99437	8.10443	33.4068	1.39197	323.713	1.78872		4.23941			1.17591	1.0427	5.95976	2.3941	31.0246	12.6937	56.6113	15.3705
Seiland_277 1/7/2020 8:33:04 PM (Run: 1)	58.2769	54.352	6.45385	0.93265	1750.02	112.332	2.75768		0.0232955	12.4091	0.776666	7.6554	0.083385	3.65575	0.477539	11.9926	3.65575	0.067553	6.72612	465.452	57.0983	60.7437	854.886	139.706	140.351	583.58	33.9803	34.6442	516.296	18.1385	19.3812	11.5295	6.01643	49.7091	2.12112	328.932	2.01251		3.60209			1.06719	0.895683	5.09969	2.5892	34.9088	12.0931	55.114	16.0189
Seiland_278 1/7/2020 8:58:22 PM (Run: 1)	59.3878	58.0906	6.45865	0.978157	1781.39	139.55	2.75884		0.0231437	10.5377	0.646642	7.67466	0.0814257	1.29621	0.168895	12.2811	1.29621	0.0575972	7.5644	462.453	48.1788	52.4487	514.504	166.161	166.766	506.41	30.6023	31.1945	504.627	6.29155	9.16389	0.352149	6.14853	51.9896	2.67862	327.06	2.22657		3.61692		0.365621	1.01668	0.973723	4.26713	2.62272	36.9658	11.9851	56.4194	16.4952
Seiland_279 1/7/2020 9:23:40 PM (Run: 1)	59.3993	58.6785	6.37265	0.987865	1708.85	187.974	3.26574		0.0213297	13.676	0.6381	9.43875	0.0815861	4.04899	0.428975	12.257	4.04899	0.0567245	8.52618	426.586	57.7285	60.8576	480.843	188.374	188.913	501.129	37.333	37.81	505.583	19.6888	20.784	-0.888853	8.48094	42.9067	2.37973	337.657	1.84264		4.46674			0.846206	0.719809	3.54325	2.61172	35.4802	12.1498	56.0188	15.4216
Seiland_280 1/7/2020 9:48:57 PM (Run: 1)	60.1907	56.3831	6.32705	0.936742	1627.12	89.518	0.847671		0.022641	9.75104	0.691626	10.2224	0.0788919	4.75629	0.465283	12.6756	4.75629	0.0635825	9.04844	452.519	43.6351	48.2345	727.776	191.813	192.3	533.777	42.4373	42.8979	489.505	22.4203	23.3262	8.29405	8.41433		2.29334	352.099	2.41658		4.15105			0.646504	0.846902	4.73574	2.33311	33.7105	12.6988	57.1424	17.4042
Seiland_281 1/8/2020 3:04:45 AM (Run: 1)	55.9163	61.3333	6.77673	1.09688	1925.5	216.971	4.97899		0.0263454	8.20894	0.668636	11.6926	0.0874471	5.43698	0.464992	11.4355	5.43698	0.0554553	10.3517	525.604	42.5904	47.1621	430.604	230.706	231.294	519.883	47.5741	47.9187	540.421	28.1847	28.8631	-3.95064	10.9489		2.43511	382.993	2.10476		3.56496			0.657015	1.04839	5.57113	2.8691	39.6814	15.5755	63.4985	18.9621
Seiland_282 1/8/2020 2:39:20 AM (Run: 1)	55.553	61.6557	6.59025	1.10985	1986.17	853.617	14.4196		0.0234811	8.39981	0.666724	9.06782	0.0877337	2.78518	0.30715	11.3981	2.78518	0.0551161	8.62949	469.118	38.9512	42.881	416.962	192.778	193.486	518.718	36.8311	37.2737	542.12	14.4816	15.7685	-4.51142	7.92853	19.5659	1.35897	367.651	2.35284		3.36397			0.28833	1.15261	7.58821	3.15398	38.2813	15.1954	62.3366	17.6641
Seiland_283 1/7/2020 11:15:59 PM (Run: 1)	54.4734	57.2253	6.52313	1.05052	1812.42	1812.42	37.5983		0.0273625	9.28516	0.703891	9.76824	0.085899	4.11056	0.420809	11.6416	4.11056	0.0594314	8.86126	545.624	49.9844	53.5983	582.924	192.406	193.078	541.112	40.9742	41.399	531.238	20.9613	21.8357	1.82494	8.38275	44.5065	2.14877	346.081	2.13583		3.18568		0.358147	0.396245	0.924476	6.59509	2.64102	34.8305	14.2678	61.5802	17.605
Seiland_284 1/7/2020 11:41:23 PM (Run: 1)	52.6482	59.2572	6.69896	1.12553	1888.27	1888.27	35.0965		0.0270792	12.4814	0.764582	9.36443	0.0912162	4.27378	0.456384	10.963	4.27378	0.0607926	8.33231	540.049	66.5133	69.2634	631.923	179.441	180.149	576.65	41.1997	41.6642	562.726	23.0299	23.92	2.4147	8.03495		2.2561	362.716	2.1368		3.49481			0.672125	1.24709	6.45915	2.7578	37.5496	13.3434	66.7886	18.3576
Seiland_285 1/8/2020 12:06:49 AM (Run: 1)	50.9672	56.273	6.20266	1.1041	1882.53	390.896	4.89434		0.02636	11.8672	0.692755	11.2942	0.0875704	3.52547	0.312149	11.4194	3.52547	0.0573748	10.7299	525.892	61.6037	64.465	505.979	236.039	236.602	534.454	46.9322	47.2966	541.152	18.2993	19.3299	-1.25323	9.52785	26.3378	1.85096	336.648	2.51914		3.44202			1.04856	0.737643	6.7573	2.0611	35.6097	13.2673	61.8833	17.9498
Seiland_286 1/8/2020 12:32:13 AM (Run: 1)	52.7685	56.8159	6.26346	1.0767	1837.38	679.096	14.7472		0.0229418	11.0648	0.713379	10.3909	0.0888214	4.22674	0.406775	11.2585	4.22674	0.0582507	9.49234	458.463	50.1573	52.8755	539.208	207.637	208.268	546.751	43.9287	44.3314	548.563	22.2272	23.1053	-0.331486	9.02822	60.7112	1.77298	343.373	2.38859		3.39965			0.941424	0.485018	6.1281	2.81981	34.7085	14.7238	61.0412	17.8946
Seiland_287 1/8/2020 12:57:38 AM (Run: 1)	51.3109	56.4449	6.24364	1.10006	1864.85	41.9251	0.905971		0.0248282	9.27356	0.642712	10.5513	0.0897087	3.41944	0.324076	11.1472	3.41944	0.0519614	9.9819	495.702	45.4101	48.9378	283.734	228.313	228.941	503.984	41.9172	42.2899	553.814	18.1467	19.2313	-9.88723	9.8232	56.9375	1.43503	334.231	2.38131		3.35656			0.867684	0.990115	6.01419	2.37957	32.3771	13.2628	58.6764	18.2286
Seiland_288 1/8/2020 1:23:05 AM (Run: 1)	52.654	56.0686	6.20455	1.06485	1792.01	54.4678	1.24571		0.0249674	10.9912	0.593339	14.5807	0.0869464	6.1016	0.418471	11.5013	6.1016	0.0494937	13.2426	498.448	54.1155	57.1944	171.252	309.156	309.639	472.998	55.1319	55.3892	537.452	31.4634	32.066	-13.6268	14.8208	55.7829	1.74352	349.837	2.03391		3.90838			0.659044	0.953801	6.33344	2.5496	38.056	13.5852	64.2661	18.1969
Seiland_289 1/8/2020 1:48:30 AM (Run: 1)	54.5879	59.1717	6.34542	1.08397	1854.98	1854.98	34.9654		0.0249354	10.8158	0.691443	6.90667	0.0841982	3.48957	0.505246	11.8767	3.48957	0.0595596	5.96028	497.816	53.185	56.364	587.63	129.312	130.307	533.667	28.668	29.2593	521.133	17.4696	18.4736	2.34864	6.18332	35.7393	2.19174	342.657	2.31724		3.3539			0.557781	0.768682	4.79847	2.6571	34.2607	13.8416	62.3661	17.838
Seiland_290 1/8/2020 2:13:55 AM (Run: 1)	54.1062	57.4489	6.18921	1.06178	1817.45	159.935	3.09705		0.0244895	12.1403	0.688662	7.19356	0.0833928	2.80153	0.38945	11.9914	2.80153	0.059893	6.62561	489.022	58.6564	61.5073	599.74	143.454	144.347	531.996	29.7877	30.3545	516.342	13.9013	15.1228	2.94249	6.03005	32.2317	1.84798	353.612	2.0738		3.66301			0.700924	1.153	5.59453	2.42831	37.8346	13.5208	62.511	18.3575
[truncated: 7 more columns]
