# Supplementary material for: Archean (3.3 Ga) paleosols and paleoenvironments of Western Australia
Source: PLoS One. 2023 Sep 27;18(9):e0291074. doi: 10.1371/journal.pone.0291074 (PMC10530016; doi:10.1371/journal.pone.0291074)
Supplement: S7 Table — (XLSX) [file pone.0291074.s008.xlsx]

## Sheet: Sheet1
Table S7. CA-TIMS U-Pb isotopic data
	Compositional Parameters							Radiogenic Isotope Ratios									Isotopic Ages
	Th	206Pb*	mol %	Pb*	Pbc	206Pb		208Pb	207Pb		207Pb		206Pb		corr.		207Pb		207Pb		206Pb
Sample	U	x10-13 mol	206Pb*	Pbc	(pg)	204Pb		206Pb	206Pb	% err	235U	% err	238U	% err	coef.		206Pb	±	235U	±	238U	±
(a)	(b)	(c)	(c)	(c)	(c)	(d)		(e)	(e)	(f)	(e)	(f)	(e)	(f)			(g)	(f)	(g)	(f)	(g)	(f)
R3089
z15	0.889933	1.20935	0.993704	60.3588	0.63546	2874.77		0.236448	0.299551	0.0460591	28.6585	0.104579	0.694187	0.073432	0.925035		3467.21	0.713605	3441.89	1.02607	3398.57	1.93963
z12	1.06108	0.294238	0.989093	35.6694	0.269277	1654.23		0.281103	0.299532	0.0545737	29.1927	0.149499	0.707172	0.121965	0.939116		3467.11	0.845528	3460.02	1.46771	3447.79	3.25687
z14	0.797995	0.488458	0.990883	40.8467	0.372995	1978.96		0.211406	0.299405	0.0530804	29.1814	0.128327	0.707198	0.0985623	0.923639		3466.45	0.822433	3459.64	1.25984	3447.89	2.632
z11	0.590694	3.40706	0.998977	353.518	0.289571	17636.1		0.156404	0.29934	0.0427504	29.2736	0.0971563	0.709587	0.0671331	0.928995		3466.11	0.662395	3462.74	0.953922	3456.9	1.79626
																						upper intercept age = 3466.2 ± 0.6 [7.8] Ma (2s); MSWD = 1.3 (n=4) (h)
z1	0.408686	3.55999	0.999517	710.263	0.142818	37343		0.109127	0.271865	0.0376336	25.1824	0.112048	0.672107	0.0885817	0.956392		3316.11	0.589695	3315.32	1.09426	3314	2.29529
z6	0.564291	0.515937	0.99661	104.013	0.145632	5322.9		0.150762	0.271833	0.0452845	25.0847	0.220695	0.669577	0.207434	0.979522		3315.92	0.70959	3311.52	2.15499	3304.24	5.36282
z7	0.644235	0.427752	0.994376	63.4939	0.200777	3208.19		0.17209	0.271822	0.0703305	25.1133	0.224431	0.67037	0.206218	0.950145		3315.86	1.10206	3312.63	2.19156	3307.3	5.33515
z9	0.386162	0.0348974	0.934171	4.85184	0.204095	274.075		0.103549	0.271746	0.705687	24.4757	1.09725	0.653531	0.808386	0.766317		3315.42	11.0583	3287.53	10.7039	3241.99	20.5964
z4	0.751746	0.115402	0.973408	13.4077	0.261642	678.492		0.200911	0.271632	0.314547	25.0119	0.73828	0.668127	0.659236	0.904775		3314.77	4.92926	3308.68	7.20818	3298.64	17.0212
z3	0.272592	3.3704	0.997003	111.339	0.839689	6056.48		0.0731997	0.271402	0.0414131	24.2116	0.0954884	0.647298	0.0639743	0.940909		3313.44	0.649052	3276.95	0.931115	3217.64	1.62053
z13	1.08597	0.0885309	0.970681	12.8679	0.221926	615.383		0.290705	0.271196	0.348453	24.7056	0.530259	0.661009	0.386552	0.754191		3312.25	5.46167	3296.65	5.1747	3271.07	9.91656
																						upper intercept age = 3316.2 ± 0.4 [7.8] Ma (2s); MSWD = 0.25 (n=7) (h)
z2	0.617814	1.31276	0.998654	264.976	0.146818	13406.8		0.16501	0.270821	0.0479926	25.0437	0.111543	0.670979	0.0836832	0.918194		3310.08	0.752363	3309.92	1.0891	3309.65	2.16618
z10	0.320558	0.483894	0.994683	62.8605	0.21467	3393.35		0.0858195	0.265946	0.0552272	24.2114	0.128409	0.660572	0.100822	0.911594		3281.57	0.867685	3276.94	1.25212	3269.38	2.58545
																					265.36	0.086
(a) z1, z2 etc. are labels for single zircon grains or fragments annealed and chemically abraded after Mattinson (2005); bold indicates results used in weighted mean calculations.
(b) Model Th/U ratio iteratively calculated from the radiogenic 208Pb/206Pb ratio and 206Pb/238U age.
(c) Pb* and Pbc represent radiogenic and common Pb, respectively; mol % 206Pb* with respect to radiogenic, blank and initial common Pb.
(d) Ratio corrected for spike and fractionation only. Pb fractionation estimated from ET2535-spiked samples run during the same analytical period; U fractionation calculated from the ET535 spike composition.
(e) Corrected for fractionation, spike, and common Pb. All common Pb was assumed to be procedural blank: 206Pb/204Pb = 18.042 ± 0.61%; 207Pb/204Pb = 15.537 ± 0.52%;
208Pb/204Pb = 37.686 ± 0.63% (all uncertainties 1-sigma).
(f) Errors are 2-sigma, propagated using the algorithms of Schmitz and Schoene (2007).
(g) Calculations are based on the decay constants of Jaffey et al. (1971). 206Pb/238U and 207Pb/206Pb ratios and ages corrected for initial disequilibrium in 230Th/238U using D(Th/U) = 0.2.
(h) York Model 1 fit with uncertainties reported at the 95% confidence interval, as ± analytical [+decay constant]; MSWD = mean squared weighted deviation.
